# Supplementary material for: Tung Tree (Vernicia fordii) Genome Provides A Resource for Understanding Genome Evolution and Improved Oil Production
Source: Genomics Proteomics Bioinformatics. 2020 Mar 26;17(6):558–75. doi: 10.1016/j.gpb.2019.03.006 (PMC7212303; doi:10.1016/j.gpb.2019.03.006)
Supplement: Supplementary data 47 [file mmc47.xlsx]

## Sheet: Table S36
Table S22 Collinearity analysis in the M. esculenta genome
Parameters
# MATCH_SCORE: 50
# MATCH_SIZE: 5
# GAP_PENALTY: -1
# OVERLAP_WINDOW: 5
# E_VALUE: 1e-05
# MAX GAPS: 25
Statistics
# Number of collinear genes: 14013, Percentage: 33.86
# Number of all genes: 41,381
## Alignment 0: score=525.0 e_value=8e-29 N=12 Chr01&Chr01 plus
0- 0:	Manes.01G070800.1	Manes.01G264700.1	7e-40
0- 1:	Manes.01G071300.1	Manes.01G264900.1	1e-17
0- 2:	Manes.01G071600.1	Manes.01G265000.1	6e-126
0- 3:	Manes.01G071800.1	Manes.01G265500.1	4e-99
0- 4:	Manes.01G072000.1	Manes.01G265700.1	7e-47
0- 5:	Manes.01G072900.1	Manes.01G266100.1	2e-17
0- 6:	Manes.01G073100.1	Manes.01G266300.1	2e-172
0- 7:	Manes.01G073400.1	Manes.01G266400.1	4e-15
0- 8:	Manes.01G074000.1	Manes.01G266700.1	0
0- 9:	Manes.01G075900.1	Manes.01G267900.1	2e-34
0- 10:	Manes.01G076300.1	Manes.01G268100.1	3e-108
0- 11:	Manes.01G078100.1	Manes.01G268800.1	2e-35
## Alignment 1: score=308.0 e_value=1e-11 N=7 Chr01&Chr01 plus
1- 0:	Manes.01G057100.1	Manes.01G252400.1	2e-49
1- 1:	Manes.01G057800.1	Manes.01G252700.1	0
1- 2:	Manes.01G058000.1	Manes.01G253700.1	0
1- 3:	Manes.01G058600.1	Manes.01G254100.1	0
1- 4:	Manes.01G058900.1	Manes.01G254500.1	1e-69
1- 5:	Manes.01G059200.1	Manes.01G254600.1	2e-124
1- 6:	Manes.01G060100.1	Manes.01G255100.1	4e-120
## Alignment 2: score=17837.0 e_value=0 N=375 Chr01&Chr02 plus
2- 0:	Manes.01G102000.1	Manes.02G057400.1	4e-16
2- 1:	Manes.01G102300.1	Manes.02G057600.1	2e-18
2- 2:	Manes.01G102600.1	Manes.02G058400.1	0
2- 3:	Manes.01G102800.1	Manes.02G058500.1	0
2- 4:	Manes.01G102900.1	Manes.02G058600.1	0
2- 5:	Manes.01G103000.1	Manes.02G058700.1	0
2- 6:	Manes.01G103100.1	Manes.02G059200.1	1e-123
2- 7:	Manes.01G103200.1	Manes.02G059300.1	1e-137
2- 8:	Manes.01G103400.1	Manes.02G059400.1	2e-146
2- 9:	Manes.01G103500.1	Manes.02G059500.1	1e-151
2- 10:	Manes.01G103600.1	Manes.02G059600.1	0
2- 11:	Manes.01G104000.1	Manes.02G059800.1	0
2- 12:	Manes.01G104100.1	Manes.02G060000.1	0
2- 13:	Manes.01G104200.1	Manes.02G060100.1	7e-165
2- 14:	Manes.01G104300.2	Manes.02G060500.1	0
2- 15:	Manes.01G104400.1	Manes.02G060600.1	0
2- 16:	Manes.01G104600.1	Manes.02G061000.1	0
2- 17:	Manes.01G104700.1	Manes.02G061100.1	5e-178
2- 18:	Manes.01G105000.1	Manes.02G061400.1	0
2- 19:	Manes.01G105100.1	Manes.02G061500.1	0
2- 20:	Manes.01G105300.1	Manes.02G061800.1	1e-135
2- 21:	Manes.01G105400.1	Manes.02G061900.1	2e-94
2- 22:	Manes.01G105500.1	Manes.02G062000.2	0
2- 23:	Manes.01G105600.2	Manes.02G062200.1	0
2- 24:	Manes.01G105700.1	Manes.02G062300.1	5e-49
2- 25:	Manes.01G105800.1	Manes.02G062400.1	2e-22
2- 26:	Manes.01G106000.1	Manes.02G062500.1	6e-61
2- 27:	Manes.01G106200.1	Manes.02G062700.1	0
2- 28:	Manes.01G106300.1	Manes.02G062900.1	0
2- 29:	Manes.01G106400.1	Manes.02G063000.1	0
2- 30:	Manes.01G106600.1	Manes.02G063500.1	0
2- 31:	Manes.01G106700.1	Manes.02G063600.1	6e-30
2- 32:	Manes.01G106800.1	Manes.02G063700.1	0
2- 33:	Manes.01G107000.1	Manes.02G064700.1	0
2- 34:	Manes.01G107200.1	Manes.02G064800.1	5e-34
2- 35:	Manes.01G107400.1	Manes.02G065300.1	0
2- 36:	Manes.01G107800.1	Manes.02G066100.1	4e-94
2- 37:	Manes.01G107900.1	Manes.02G066500.1	1e-18
2- 38:	Manes.01G108000.1	Manes.02G066600.1	2e-121
2- 39:	Manes.01G108500.1	Manes.02G066800.1	0
2- 40:	Manes.01G108700.1	Manes.02G067200.1	0
2- 41:	Manes.01G108900.1	Manes.02G067400.1	0
2- 42:	Manes.01G109500.1	Manes.02G067600.1	1e-118
2- 43:	Manes.01G109600.1	Manes.02G067800.1	0
2- 44:	Manes.01G109800.1	Manes.02G068100.1	0
2- 45:	Manes.01G110000.1	Manes.02G068400.1	0
2- 46:	Manes.01G110300.1	Manes.02G068500.1	3e-50
2- 47:	Manes.01G110600.1	Manes.02G068800.1	1e-137
2- 48:	Manes.01G110800.1	Manes.02G069000.1	0
2- 49:	Manes.01G110900.1	Manes.02G069400.1	2e-166
2- 50:	Manes.01G111000.1	Manes.02G069500.1	4e-127
2- 51:	Manes.01G111300.1	Manes.02G069600.1	9e-109
2- 52:	Manes.01G111400.1	Manes.02G069700.1	8e-163
2- 53:	Manes.01G111600.1	Manes.02G069800.1	2e-72
2- 54:	Manes.01G111700.1	Manes.02G069900.2	0
2- 55:	Manes.01G111800.1	Manes.02G070100.1	1e-175
2- 56:	Manes.01G112000.1	Manes.02G070200.1	0
2- 57:	Manes.01G112100.1	Manes.02G070300.1	0
2- 58:	Manes.01G112200.1	Manes.02G070500.1	1e-72
2- 59:	Manes.01G112500.1	Manes.02G070800.1	4e-44
2- 60:	Manes.01G112900.1	Manes.02G071400.1	0
2- 61:	Manes.01G113100.1	Manes.02G072000.1	3e-65
2- 62:	Manes.01G113200.1	Manes.02G072100.1	2e-161
2- 63:	Manes.01G113500.2	Manes.02G072400.1	2e-137
2- 64:	Manes.01G113900.1	Manes.02G072500.1	1e-126
2- 65:	Manes.01G114000.1	Manes.02G072700.1	1e-87
2- 66:	Manes.01G114400.1	Manes.02G073000.1	4e-53
2- 67:	Manes.01G114500.1	Manes.02G073200.1	2e-66
2- 68:	Manes.01G114700.1	Manes.02G073500.1	4e-30
2- 69:	Manes.01G114800.1	Manes.02G073800.1	3e-81
2- 70:	Manes.01G115000.1	Manes.02G074200.1	2e-98
2- 71:	Manes.01G115400.1	Manes.02G074300.1	3e-125
2- 72:	Manes.01G115500.1	Manes.02G074500.1	7e-122
2- 73:	Manes.01G115700.1	Manes.02G074700.1	5e-33
2- 74:	Manes.01G115900.1	Manes.02G074800.1	0
2- 75:	Manes.01G116000.3	Manes.02G074800.2	0
2- 76:	Manes.01G116400.1	Manes.02G075200.1	0
2- 77:	Manes.01G116600.1	Manes.02G075300.1	8e-177
2- 78:	Manes.01G116700.1	Manes.02G075400.1	2e-93
2- 79:	Manes.01G116900.1	Manes.02G075600.1	1e-107
2- 80:	Manes.01G117000.1	Manes.02G075800.1	4e-85
2- 81:	Manes.01G117500.1	Manes.02G076100.1	0
2- 82:	Manes.01G118200.1	Manes.02G076600.1	8e-77
2- 83:	Manes.01G118500.1	Manes.02G076900.1	2e-135
2- 84:	Manes.01G118600.1	Manes.02G077000.1	0
2- 85:	Manes.01G118700.1	Manes.02G077400.1	4e-161
2- 86:	Manes.01G118800.1	Manes.02G077500.1	1e-124
2- 87:	Manes.01G118900.2	Manes.02G077600.1	0
2- 88:	Manes.01G119300.1	Manes.02G077700.1	3e-164
2- 89:	Manes.01G119400.1	Manes.02G077800.1	3e-121
2- 90:	Manes.01G119500.1	Manes.02G077900.1	0
2- 91:	Manes.01G119800.1	Manes.02G078000.1	0
2- 92:	Manes.01G120000.1	Manes.02G078400.1	0
2- 93:	Manes.01G120700.1	Manes.02G078500.1	0
2- 94:	Manes.01G120800.1	Manes.02G078700.1	0
2- 95:	Manes.01G120900.1	Manes.02G078900.1	3e-27
2- 96:	Manes.01G121300.1	Manes.02G079100.1	0
2- 97:	Manes.01G121400.1	Manes.02G079200.1	0
2- 98:	Manes.01G121500.1	Manes.02G079300.1	5e-150
2- 99:	Manes.01G121700.1	Manes.02G079700.1	0
2-100:	Manes.01G121800.1	Manes.02G079800.1	2e-110
2-101:	Manes.01G121900.1	Manes.02G079900.1	2e-71
2-102:	Manes.01G122100.1	Manes.02G080200.2	2e-164
2-103:	Manes.01G122200.1	Manes.02G080400.1	0
2-104:	Manes.01G122800.1	Manes.02G080500.1	0
2-105:	Manes.01G123000.1	Manes.02G080600.1	0
2-106:	Manes.01G123100.1	Manes.02G080700.1	0
2-107:	Manes.01G123200.1	Manes.02G080800.1	0
2-108:	Manes.01G123400.2	Manes.02G080900.2	0
2-109:	Manes.01G123500.1	Manes.02G081100.1	0
2-110:	Manes.01G123600.1	Manes.02G081200.1	0
2-111:	Manes.01G123800.1	Manes.02G081500.1	0
2-112:	Manes.01G124200.1	Manes.02G081700.1	0
2-113:	Manes.01G124400.1	Manes.02G082000.1	0
2-114:	Manes.01G124500.1	Manes.02G082100.1	3e-122
2-115:	Manes.01G125000.2	Manes.02G082500.1	0
2-116:	Manes.01G125100.1	Manes.02G082600.1	9e-95
2-117:	Manes.01G125400.1	Manes.02G082900.1	0
2-118:	Manes.01G125700.1	Manes.02G083300.1	0
2-119:	Manes.01G125900.1	Manes.02G083400.1	1e-156
2-120:	Manes.01G126000.1	Manes.02G083500.1	3e-91
2-121:	Manes.01G126900.1	Manes.02G083800.1	0
2-122:	Manes.01G127200.1	Manes.02G084100.1	8e-51
2-123:	Manes.01G127500.1	Manes.02G084200.1	6e-126
2-124:	Manes.01G127600.1	Manes.02G084400.1	0
2-125:	Manes.01G127700.1	Manes.02G084600.1	4e-98
2-126:	Manes.01G127800.1	Manes.02G084800.1	0
2-127:	Manes.01G127900.1	Manes.02G085000.1	0
2-128:	Manes.01G128000.1	Manes.02G085100.1	4e-102
2-129:	Manes.01G128300.1	Manes.02G085300.1	1e-11
2-130:	Manes.01G128500.1	Manes.02G085500.1	6e-168
2-131:	Manes.01G128600.1	Manes.02G085600.1	0
2-132:	Manes.01G128800.1	Manes.02G086700.1	0
2-133:	Manes.01G128900.1	Manes.02G086800.1	0
2-134:	Manes.01G129000.1	Manes.02G086900.1	0
2-135:	Manes.01G129200.1	Manes.02G087100.1	0
2-136:	Manes.01G129900.1	Manes.02G087400.1	0
2-137:	Manes.01G130100.3	Manes.02G087800.1	3e-139
2-138:	Manes.01G130200.1	Manes.02G087900.1	3e-159
2-139:	Manes.01G130300.1	Manes.02G088100.1	0
2-140:	Manes.01G130400.1	Manes.02G088200.1	0
2-141:	Manes.01G130600.1	Manes.02G088400.1	6e-110
2-142:	Manes.01G130900.1	Manes.02G089100.1	2e-136
2-143:	Manes.01G131000.1	Manes.02G089300.1	0
2-144:	Manes.01G131100.1	Manes.02G089600.1	0
2-145:	Manes.01G131200.1	Manes.02G089800.2	0
2-146:	Manes.01G131300.1	Manes.02G089900.1	4e-177
2-147:	Manes.01G131400.1	Manes.02G090000.1	1e-163
2-148:	Manes.01G131900.1	Manes.02G090600.1	1e-157
2-149:	Manes.01G132000.1	Manes.02G090700.1	2e-107
2-150:	Manes.01G132400.1	Manes.02G090800.1	0
2-151:	Manes.01G133100.1	Manes.02G091000.1	1e-177
2-152:	Manes.01G133200.1	Manes.02G091200.1	0
2-153:	Manes.01G133400.2	Manes.02G091500.1	0
2-154:	Manes.01G133500.1	Manes.02G091700.1	5e-160
2-155:	Manes.01G133600.1	Manes.02G091800.1	0
2-156:	Manes.01G133700.1	Manes.02G091900.1	0
2-157:	Manes.01G133800.1	Manes.02G092100.1	9e-101
2-158:	Manes.01G133900.1	Manes.02G092300.1	2e-138
2-159:	Manes.01G134100.1	Manes.02G092400.1	1e-70
2-160:	Manes.01G134200.1	Manes.02G092500.1	0
2-161:	Manes.01G134400.1	Manes.02G092600.1	0
2-162:	Manes.01G134500.1	Manes.02G092700.1	0
2-163:	Manes.01G134600.1	Manes.02G092800.1	0
2-164:	Manes.01G134700.1	Manes.02G093000.1	4e-16
2-165:	Manes.01G134800.1	Manes.02G093200.1	0
2-166:	Manes.01G134900.1	Manes.02G093300.1	0
2-167:	Manes.01G135300.1	Manes.02G093600.1	6e-96
2-168:	Manes.01G135400.1	Manes.02G093700.1	1e-12
2-169:	Manes.01G135800.1	Manes.02G094200.2	4e-176
2-170:	Manes.01G135900.1	Manes.02G094300.1	1e-104
2-171:	Manes.01G136000.1	Manes.02G094500.2	1e-21
2-172:	Manes.01G136200.1	Manes.02G094900.1	3e-43
2-173:	Manes.01G136300.1	Manes.02G095000.2	0
2-174:	Manes.01G136400.1	Manes.02G095200.1	5e-135
2-175:	Manes.01G136800.1	Manes.02G095600.1	8e-92
2-176:	Manes.01G137100.1	Manes.02G095800.1	1e-128
2-177:	Manes.01G137500.1	Manes.02G095900.1	1e-143
2-178:	Manes.01G137600.1	Manes.02G096000.1	0
2-179:	Manes.01G137700.1	Manes.02G096100.1	3e-47
2-180:	Manes.01G137800.1	Manes.02G096200.1	0
2-181:	Manes.01G138300.1	Manes.02G096600.1	3e-90
2-182:	Manes.01G138400.2	Manes.02G096900.1	5e-53
2-183:	Manes.01G138700.1	Manes.02G097000.1	3e-50
2-184:	Manes.01G139000.1	Manes.02G097200.1	1e-156
2-185:	Manes.01G139600.1	Manes.02G097500.1	7e-97
2-186:	Manes.01G139700.1	Manes.02G097600.1	0
2-187:	Manes.01G139800.1	Manes.02G097700.1	2e-168
2-188:	Manes.01G140100.1	Manes.02G098400.2	0
2-189:	Manes.01G140300.1	Manes.02G098500.1	4e-118
2-190:	Manes.01G140600.1	Manes.02G098900.1	5e-36
2-191:	Manes.01G141100.1	Manes.02G099400.1	2e-129
2-192:	Manes.01G141200.1	Manes.02G099600.1	0
2-193:	Manes.01G141500.1	Manes.02G100100.1	3e-175
2-194:	Manes.01G141900.1	Manes.02G100400.1	4e-145
2-195:	Manes.01G142000.1	Manes.02G100600.1	0
2-196:	Manes.01G142100.1	Manes.02G100700.1	0
2-197:	Manes.01G142400.1	Manes.02G100800.1	0
2-198:	Manes.01G142600.1	Manes.02G100900.1	2e-107
2-199:	Manes.01G142700.1	Manes.02G101100.1	0
2-200:	Manes.01G142800.1	Manes.02G101200.1	0
2-201:	Manes.01G143000.1	Manes.02G101600.1	2e-25
2-202:	Manes.01G143200.1	Manes.02G101700.1	0
2-203:	Manes.01G143500.1	Manes.02G101800.1	2e-132
2-204:	Manes.01G143900.1	Manes.02G101900.1	0
2-205:	Manes.01G144000.1	Manes.02G102000.1	6e-48
2-206:	Manes.01G144400.1	Manes.02G102200.1	1e-112
2-207:	Manes.01G144500.1	Manes.02G102300.2	0
2-208:	Manes.01G144700.1	Manes.02G102800.1	0
2-209:	Manes.01G144800.1	Manes.02G103000.1	4e-79
2-210:	Manes.01G144900.1	Manes.02G103200.1	7e-58
2-211:	Manes.01G145000.1	Manes.02G103400.1	9e-114
2-212:	Manes.01G145100.2	Manes.02G103600.1	0
2-213:	Manes.01G145400.1	Manes.02G103900.1	0
2-214:	Manes.01G145500.1	Manes.02G104000.1	6e-149
2-215:	Manes.01G145700.1	Manes.02G104500.1	3e-157
2-216:	Manes.01G145800.1	Manes.02G104800.1	0
2-217:	Manes.01G146100.1	Manes.02G104900.1	6e-79
2-218:	Manes.01G146200.1	Manes.02G105000.1	0
2-219:	Manes.01G146600.1	Manes.02G105100.1	0
2-220:	Manes.01G146700.1	Manes.02G105200.1	3e-121
2-221:	Manes.01G146800.1	Manes.02G105300.1	0
2-222:	Manes.01G146900.1	Manes.02G105400.1	0
2-223:	Manes.01G147000.1	Manes.02G105600.1	2e-70
2-224:	Manes.01G147200.1	Manes.02G105700.1	0
2-225:	Manes.01G147300.1	Manes.02G105800.1	4e-109
2-226:	Manes.01G147400.1	Manes.02G105900.1	0
2-227:	Manes.01G147600.1	Manes.02G106100.1	0
2-228:	Manes.01G147700.1	Manes.02G106200.1	0
2-229:	Manes.01G147900.1	Manes.02G106600.1	1e-70
2-230:	Manes.01G148000.1	Manes.02G106700.1	5e-147
2-231:	Manes.01G148200.1	Manes.02G106800.1	2e-158
2-232:	Manes.01G148700.1	Manes.02G107400.1	1e-136
2-233:	Manes.01G148800.1	Manes.02G107500.1	0
2-234:	Manes.01G149000.1	Manes.02G107700.1	0
2-235:	Manes.01G149200.1	Manes.02G108200.1	0
2-236:	Manes.01G149300.1	Manes.02G108300.1	0
2-237:	Manes.01G149500.1	Manes.02G108400.1	5e-77
2-238:	Manes.01G149900.1	Manes.02G109000.1	5e-96
2-239:	Manes.01G150000.1	Manes.02G109100.1	5e-155
2-240:	Manes.01G150200.1	Manes.02G109400.1	0
2-241:	Manes.01G150300.1	Manes.02G109500.1	1e-178
2-242:	Manes.01G150400.1	Manes.02G109800.1	0
2-243:	Manes.01G150500.1	Manes.02G109900.1	0
2-244:	Manes.01G150600.1	Manes.02G110100.1	3e-162
2-245:	Manes.01G150700.1	Manes.02G110300.2	0
2-246:	Manes.01G151100.1	Manes.02G110600.1	0
2-247:	Manes.01G151200.1	Manes.02G110800.1	1e-90
2-248:	Manes.01G151500.1	Manes.02G110900.1	0
2-249:	Manes.01G151700.1	Manes.02G111000.2	0
2-250:	Manes.01G151800.1	Manes.02G111200.1	1e-102
2-251:	Manes.01G152100.1	Manes.02G111300.1	2e-135
2-252:	Manes.01G152700.1	Manes.02G111500.1	6e-98
2-253:	Manes.01G152900.1	Manes.02G111600.1	0
2-254:	Manes.01G153100.1	Manes.02G111800.1	7e-159
2-255:	Manes.01G153500.1	Manes.02G112300.1	8e-174
2-256:	Manes.01G153600.1	Manes.02G112500.1	0
2-257:	Manes.01G153700.1	Manes.02G112700.1	0
2-258:	Manes.01G153800.1	Manes.02G112800.1	0
2-259:	Manes.01G153900.1	Manes.02G112900.1	0
2-260:	Manes.01G154200.1	Manes.02G113000.1	0
2-261:	Manes.01G154400.1	Manes.02G113300.1	0
2-262:	Manes.01G154500.1	Manes.02G113400.1	0
2-263:	Manes.01G154600.1	Manes.02G113500.1	9e-117
2-264:	Manes.01G154800.2	Manes.02G113600.1	0
2-265:	Manes.01G154900.1	Manes.02G113700.1	0
2-266:	Manes.01G155000.1	Manes.02G113800.1	0
2-267:	Manes.01G155500.1	Manes.02G114100.1	0
2-268:	Manes.01G155700.1	Manes.02G114400.1	0
2-269:	Manes.01G155800.1	Manes.02G114600.1	0
2-270:	Manes.01G155900.1	Manes.02G114700.1	3e-135
2-271:	Manes.01G156000.1	Manes.02G114800.1	0
2-272:	Manes.01G156200.1	Manes.02G115000.1	0
2-273:	Manes.01G156300.1	Manes.02G115100.1	0
2-274:	Manes.01G156600.1	Manes.02G115200.1	0
2-275:	Manes.01G156800.1	Manes.02G115300.1	1e-123
2-276:	Manes.01G156900.1	Manes.02G115400.1	3e-111
2-277:	Manes.01G157000.1	Manes.02G115500.1	0
2-278:	Manes.01G157200.1	Manes.02G116100.1	0
2-279:	Manes.01G157400.1	Manes.02G116300.1	8e-178
2-280:	Manes.01G157500.1	Manes.02G116900.1	0
2-281:	Manes.01G157700.1	Manes.02G117000.1	2e-61
2-282:	Manes.01G157800.1	Manes.02G117100.1	2e-72
2-283:	Manes.01G157900.1	Manes.02G117200.1	0
2-284:	Manes.01G158000.1	Manes.02G117300.1	2e-178
2-285:	Manes.01G158400.1	Manes.02G117600.1	9e-13
2-286:	Manes.01G158600.1	Manes.02G117700.1	2e-73
2-287:	Manes.01G159000.1	Manes.02G117900.1	0
2-288:	Manes.01G159200.1	Manes.02G118000.1	0
2-289:	Manes.01G159500.1	Manes.02G118100.1	0
2-290:	Manes.01G159600.1	Manes.02G118200.1	0
2-291:	Manes.01G160000.1	Manes.02G118300.1	7e-175
2-292:	Manes.01G160200.1	Manes.02G118400.1	6e-76
2-293:	Manes.01G160800.1	Manes.02G118800.1	0
2-294:	Manes.01G161000.1	Manes.02G118900.1	0
2-295:	Manes.01G161300.1	Manes.02G119300.1	1e-132
2-296:	Manes.01G161600.1	Manes.02G119400.1	0
2-297:	Manes.01G161700.1	Manes.02G119500.1	2e-110
2-298:	Manes.01G161800.1	Manes.02G119600.1	0
2-299:	Manes.01G162300.1	Manes.02G120500.1	2e-115
2-300:	Manes.01G162600.1	Manes.02G120600.1	4e-97
2-301:	Manes.01G163200.1	Manes.02G120700.1	0
2-302:	Manes.01G163300.1	Manes.02G120800.1	0
2-303:	Manes.01G163400.1	Manes.02G120900.1	8e-17
2-304:	Manes.01G163500.1	Manes.02G121000.1	0
2-305:	Manes.01G163600.1	Manes.02G121200.1	0
2-306:	Manes.01G163700.1	Manes.02G121300.1	1e-37
2-307:	Manes.01G163800.1	Manes.02G121400.1	8e-50
2-308:	Manes.01G163900.1	Manes.02G121500.1	4e-23
2-309:	Manes.01G164200.1	Manes.02G121700.1	0
2-310:	Manes.01G164300.1	Manes.02G121800.1	0
2-311:	Manes.01G164500.1	Manes.02G121900.1	0
2-312:	Manes.01G164600.1	Manes.02G122000.1	0
2-313:	Manes.01G164800.1	Manes.02G122200.1	0
2-314:	Manes.01G164900.1	Manes.02G122300.1	0
2-315:	Manes.01G165200.1	Manes.02G122600.1	0
2-316:	Manes.01G165400.1	Manes.02G122800.1	0
2-317:	Manes.01G165500.1	Manes.02G123000.1	0
2-318:	Manes.01G165800.1	Manes.02G123100.1	0
2-319:	Manes.01G166000.1	Manes.02G123500.1	0
2-320:	Manes.01G166100.1	Manes.02G123600.1	0
2-321:	Manes.01G166300.1	Manes.02G123800.1	1e-103
2-322:	Manes.01G166400.1	Manes.02G123900.1	1e-111
2-323:	Manes.01G166600.1	Manes.02G124000.1	9e-59
2-324:	Manes.01G166700.1	Manes.02G124200.1	0
2-325:	Manes.01G166800.1	Manes.02G124400.1	0
2-326:	Manes.01G167000.1	Manes.02G124500.1	6e-87
2-327:	Manes.01G167100.1	Manes.02G124900.1	0
2-328:	Manes.01G167200.1	Manes.02G125400.1	1e-77
2-329:	Manes.01G167300.1	Manes.02G125700.1	8e-180
2-330:	Manes.01G167400.1	Manes.02G125800.1	1e-36
2-331:	Manes.01G167500.1	Manes.02G126400.1	7e-31
2-332:	Manes.01G167800.1	Manes.02G126800.1	5e-68
2-333:	Manes.01G167900.1	Manes.02G126900.1	9e-158
2-334:	Manes.01G168000.1	Manes.02G127100.1	0
2-335:	Manes.01G168200.1	Manes.02G127400.1	2e-177
2-336:	Manes.01G168300.1	Manes.02G127600.1	0
2-337:	Manes.01G168400.1	Manes.02G127700.1	2e-18
2-338:	Manes.01G168500.1	Manes.02G127900.1	0
2-339:	Manes.01G168600.1	Manes.02G128000.1	0
2-340:	Manes.01G169000.1	Manes.02G128400.1	3e-68
2-341:	Manes.01G169100.1	Manes.02G128500.1	2e-85
2-342:	Manes.01G169200.1	Manes.02G128600.1	0
2-343:	Manes.01G169400.1	Manes.02G128700.1	0
2-344:	Manes.01G169700.1	Manes.02G128900.1	0
2-345:	Manes.01G170000.2	Manes.02G129800.1	0
2-346:	Manes.01G170200.1	Manes.02G129900.1	0
2-347:	Manes.01G170600.1	Manes.02G130100.1	0
2-348:	Manes.01G170700.1	Manes.02G130200.1	1e-35
2-349:	Manes.01G170900.1	Manes.02G130400.1	0
2-350:	Manes.01G171300.1	Manes.02G130500.1	2e-160
2-351:	Manes.01G171700.1	Manes.02G130800.1	0
2-352:	Manes.01G172000.1	Manes.02G130900.1	0
2-353:	Manes.01G172100.1	Manes.02G131200.1	0
2-354:	Manes.01G172200.1	Manes.02G131300.1	0
2-355:	Manes.01G172400.1	Manes.02G131400.1	9e-88
2-356:	Manes.01G172500.1	Manes.02G131700.1	0
2-357:	Manes.01G172700.1	Manes.02G131900.1	0
2-358:	Manes.01G172800.1	Manes.02G132100.1	0
2-359:	Manes.01G173200.1	Manes.02G132300.1	2e-77
2-360:	Manes.01G173300.1	Manes.02G132400.1	0
2-361:	Manes.01G173400.1	Manes.02G132500.1	0
2-362:	Manes.01G173500.1	Manes.02G132800.1	2e-164
2-363:	Manes.01G173800.1	Manes.02G133000.1	2e-113
2-364:	Manes.01G173900.1	Manes.02G133100.1	1e-43
2-365:	Manes.01G174200.1	Manes.02G133200.1	3e-26
2-366:	Manes.01G174700.1	Manes.02G133300.1	4e-167
2-367:	Manes.01G174900.1	Manes.02G133400.1	0
2-368:	Manes.01G175000.1	Manes.02G133500.1	0
2-369:	Manes.01G175100.1	Manes.02G133600.2	0
2-370:	Manes.01G175200.1	Manes.02G133800.1	0
2-371:	Manes.01G175900.1	Manes.02G133900.1	0
2-372:	Manes.01G176000.1	Manes.02G134000.1	4e-27
2-373:	Manes.01G176400.1	Manes.02G134400.1	0
2-374:	Manes.01G176500.2	Manes.02G134500.1	0
## Alignment 3: score=7464.0 e_value=0 N=157 Chr01&Chr02 plus
3- 0:	Manes.01G056900.1	Manes.02G016400.1	0
3- 1:	Manes.01G057100.1	Manes.02G017100.1	6e-128
3- 2:	Manes.01G057200.1	Manes.02G017300.1	0
3- 3:	Manes.01G057300.1	Manes.02G017500.1	0
3- 4:	Manes.01G057800.1	Manes.02G017700.1	0
3- 5:	Manes.01G058000.1	Manes.02G018000.1	0
3- 6:	Manes.01G058100.1	Manes.02G018100.1	0
3- 7:	Manes.01G058200.1	Manes.02G018200.1	6e-58
3- 8:	Manes.01G058600.1	Manes.02G018600.1	0
3- 9:	Manes.01G058700.1	Manes.02G018700.1	0
3- 10:	Manes.01G058900.1	Manes.02G019100.1	2e-106
3- 11:	Manes.01G059200.1	Manes.02G019200.1	3e-161
3- 12:	Manes.01G059300.1	Manes.02G019400.1	0
3- 13:	Manes.01G059400.1	Manes.02G019700.1	0
3- 14:	Manes.01G059500.1	Manes.02G020000.1	5e-156
3- 15:	Manes.01G059600.1	Manes.02G020100.1	0
3- 16:	Manes.01G059700.1	Manes.02G020300.1	3e-148
3- 17:	Manes.01G059900.1	Manes.02G020800.1	0
3- 18:	Manes.01G060200.1	Manes.02G021400.1	2e-100
3- 19:	Manes.01G060300.1	Manes.02G021500.1	3e-125
3- 20:	Manes.01G060500.1	Manes.02G021800.1	5e-127
3- 21:	Manes.01G060600.1	Manes.02G021900.1	0
3- 22:	Manes.01G061000.1	Manes.02G022000.1	0
3- 23:	Manes.01G061200.1	Manes.02G022100.1	0
3- 24:	Manes.01G061500.1	Manes.02G022200.1	0
3- 25:	Manes.01G061900.1	Manes.02G022300.1	0
3- 26:	Manes.01G062000.1	Manes.02G022500.1	0
3- 27:	Manes.01G062400.1	Manes.02G022600.1	3e-117
3- 28:	Manes.01G062500.1	Manes.02G022900.1	2e-128
3- 29:	Manes.01G062700.1	Manes.02G023200.1	0
3- 30:	Manes.01G063000.1	Manes.02G023400.1	8e-18
3- 31:	Manes.01G063100.1	Manes.02G023500.1	0
3- 32:	Manes.01G063400.1	Manes.02G023600.1	1e-128
3- 33:	Manes.01G063600.1	Manes.02G023900.1	0
3- 34:	Manes.01G064100.1	Manes.02G024100.1	4e-104
3- 35:	Manes.01G064600.1	Manes.02G024800.1	0
3- 36:	Manes.01G065100.2	Manes.02G025300.1	0
3- 37:	Manes.01G065500.1	Manes.02G025800.1	4e-158
3- 38:	Manes.01G065600.1	Manes.02G026400.1	1e-113
3- 39:	Manes.01G065800.1	Manes.02G026600.1	0
3- 40:	Manes.01G066000.1	Manes.02G026700.1	0
3- 41:	Manes.01G066100.1	Manes.02G026900.1	0
3- 42:	Manes.01G066400.1	Manes.02G027000.1	0
3- 43:	Manes.01G066500.1	Manes.02G027100.1	0
3- 44:	Manes.01G066600.1	Manes.02G027400.1	0
3- 45:	Manes.01G066800.1	Manes.02G027500.1	0
3- 46:	Manes.01G066900.1	Manes.02G027600.1	5e-154
3- 47:	Manes.01G067000.1	Manes.02G027800.1	0
3- 48:	Manes.01G067700.1	Manes.02G027900.1	0
3- 49:	Manes.01G067900.1	Manes.02G028000.1	1e-170
3- 50:	Manes.01G068000.1	Manes.02G028100.2	6e-67
3- 51:	Manes.01G069700.1	Manes.02G030000.1	2e-155
3- 52:	Manes.01G070800.1	Manes.02G031200.1	3e-90
3- 53:	Manes.01G070900.1	Manes.02G031300.1	0
3- 54:	Manes.01G071100.1	Manes.02G031700.1	0
3- 55:	Manes.01G071300.1	Manes.02G031900.1	3e-58
3- 56:	Manes.01G071400.1	Manes.02G032000.1	4e-101
3- 57:	Manes.01G071500.1	Manes.02G032100.1	0
3- 58:	Manes.01G071600.1	Manes.02G032200.1	0
3- 59:	Manes.01G071700.1	Manes.02G032500.1	0
3- 60:	Manes.01G072100.1	Manes.02G032800.1	0
3- 61:	Manes.01G072200.1	Manes.02G032900.1	0
3- 62:	Manes.01G072900.1	Manes.02G033100.1	4e-36
3- 63:	Manes.01G073000.1	Manes.02G033200.1	0
3- 64:	Manes.01G073100.1	Manes.02G033300.1	0
3- 65:	Manes.01G073200.1	Manes.02G033400.1	0
3- 66:	Manes.01G073600.1	Manes.02G033500.1	5e-129
3- 67:	Manes.01G073800.1	Manes.02G033600.1	0
3- 68:	Manes.01G073900.1	Manes.02G033700.1	2e-87
3- 69:	Manes.01G074100.1	Manes.02G034000.1	0
3- 70:	Manes.01G074200.1	Manes.02G034100.1	1e-173
3- 71:	Manes.01G074300.1	Manes.02G034200.1	9e-95
3- 72:	Manes.01G074400.1	Manes.02G034300.1	0
3- 73:	Manes.01G074500.1	Manes.02G034400.1	0
3- 74:	Manes.01G074600.1	Manes.02G034500.1	2e-68
3- 75:	Manes.01G074800.1	Manes.02G034700.1	2e-114
3- 76:	Manes.01G074900.1	Manes.02G034800.1	1e-109
3- 77:	Manes.01G075000.1	Manes.02G035000.1	0
3- 78:	Manes.01G075100.1	Manes.02G035100.1	0
3- 79:	Manes.01G075700.1	Manes.02G035300.1	0
3- 80:	Manes.01G076000.1	Manes.02G035400.1	0
3- 81:	Manes.01G076300.1	Manes.02G035700.1	5e-135
3- 82:	Manes.01G076400.1	Manes.02G035800.1	0
3- 83:	Manes.01G076500.1	Manes.02G035900.1	0
3- 84:	Manes.01G076700.1	Manes.02G036000.1	0
3- 85:	Manes.01G076900.1	Manes.02G036200.1	0
3- 86:	Manes.01G077000.1	Manes.02G036300.1	0
3- 87:	Manes.01G077200.1	Manes.02G036500.1	2e-117
3- 88:	Manes.01G077300.2	Manes.02G036600.1	3e-157
3- 89:	Manes.01G077400.1	Manes.02G036700.1	2e-121
3- 90:	Manes.01G077700.1	Manes.02G037200.1	0
3- 91:	Manes.01G077800.1	Manes.02G037300.1	0
3- 92:	Manes.01G078100.1	Manes.02G037400.1	1e-52
3- 93:	Manes.01G078300.1	Manes.02G037500.1	2e-46
3- 94:	Manes.01G078500.1	Manes.02G037800.1	4e-49
3- 95:	Manes.01G079000.1	Manes.02G037900.1	2e-71
3- 96:	Manes.01G079100.1	Manes.02G038200.1	0
3- 97:	Manes.01G079400.1	Manes.02G038600.1	3e-33
3- 98:	Manes.01G079800.1	Manes.02G038900.1	9e-141
3- 99:	Manes.01G080100.1	Manes.02G039000.1	0
3-100:	Manes.01G080300.2	Manes.02G039200.1	0
3-101:	Manes.01G080400.1	Manes.02G039300.1	1e-40
3-102:	Manes.01G080600.1	Manes.02G039600.1	3e-153
3-103:	Manes.01G080700.1	Manes.02G039700.1	5e-22
3-104:	Manes.01G080900.1	Manes.02G039800.1	0
3-105:	Manes.01G081000.1	Manes.02G039900.1	0
3-106:	Manes.01G081100.1	Manes.02G040000.1	0
3-107:	Manes.01G081200.2	Manes.02G040300.2	9e-22
3-108:	Manes.01G081300.1	Manes.02G040500.2	0
3-109:	Manes.01G081400.1	Manes.02G040600.1	0
3-110:	Manes.01G081500.1	Manes.02G040700.1	0
3-111:	Manes.01G081600.1	Manes.02G040800.1	2e-155
3-112:	Manes.01G081800.1	Manes.02G040900.1	0
3-113:	Manes.01G082000.1	Manes.02G041000.1	9e-30
3-114:	Manes.01G082600.1	Manes.02G041100.1	3e-135
3-115:	Manes.01G083100.1	Manes.02G041300.1	1e-106
3-116:	Manes.01G083200.1	Manes.02G041400.1	0
3-117:	Manes.01G083400.1	Manes.02G041500.1	3e-56
3-118:	Manes.01G083700.1	Manes.02G041600.1	0
3-119:	Manes.01G084300.1	Manes.02G041700.1	7e-155
3-120:	Manes.01G084500.1	Manes.02G041800.1	0
3-121:	Manes.01G084600.1	Manes.02G042100.1	0
3-122:	Manes.01G084900.1	Manes.02G042200.1	2e-144
3-123:	Manes.01G085100.1	Manes.02G042400.1	3e-92
3-124:	Manes.01G085700.1	Manes.02G042700.1	4e-163
3-125:	Manes.01G085800.1	Manes.02G042800.1	3e-179
3-126:	Manes.01G086100.1	Manes.02G043200.1	0
3-127:	Manes.01G086200.1	Manes.02G043300.1	2e-158
3-128:	Manes.01G086400.1	Manes.02G043500.1	4e-123
3-129:	Manes.01G086500.1	Manes.02G043600.1	5e-39
3-130:	Manes.01G086800.1	Manes.02G044000.1	8e-25
3-131:	Manes.01G087200.1	Manes.02G044100.2	8e-141
3-132:	Manes.01G087400.1	Manes.02G044200.1	5e-177
3-133:	Manes.01G087500.1	Manes.02G044400.1	0
3-134:	Manes.01G087700.2	Manes.02G044500.1	4e-145
3-135:	Manes.01G087800.1	Manes.02G044700.2	2e-119
3-136:	Manes.01G087900.1	Manes.02G044800.1	2e-101
3-137:	Manes.01G088100.1	Manes.02G044900.1	2e-75
3-138:	Manes.01G088500.1	Manes.02G045000.1	3e-152
3-139:	Manes.01G089100.1	Manes.02G045400.1	0
3-140:	Manes.01G089300.1	Manes.02G045600.1	3e-125
3-141:	Manes.01G089600.1	Manes.02G045700.1	0
3-142:	Manes.01G090300.1	Manes.02G045800.1	0
3-143:	Manes.01G090400.1	Manes.02G045900.1	5e-82
3-144:	Manes.01G090500.1	Manes.02G046000.1	0
3-145:	Manes.01G090700.1	Manes.02G046100.1	0
3-146:	Manes.01G090800.1	Manes.02G046200.1	5e-48
3-147:	Manes.01G090900.2	Manes.02G046300.1	5e-139
3-148:	Manes.01G091100.1	Manes.02G046400.1	1e-72
3-149:	Manes.01G091300.1	Manes.02G046600.1	0
3-150:	Manes.01G091700.1	Manes.02G046900.1	0
3-151:	Manes.01G092000.1	Manes.02G047100.1	9e-138
3-152:	Manes.01G092300.1	Manes.02G047200.1	2e-85
3-153:	Manes.01G092500.1	Manes.02G047300.1	8e-137
3-154:	Manes.01G093200.1	Manes.02G047800.1	0
3-155:	Manes.01G093300.1	Manes.02G047900.1	0
3-156:	Manes.01G093400.1	Manes.02G048100.1	0
## Alignment 4: score=1405.0 e_value=1.2e-96 N=30 Chr01&Chr02 plus
4- 0:	Manes.01G177700.1	Manes.02G136700.1	6e-142
4- 1:	Manes.01G177800.1	Manes.02G137900.1	0
4- 2:	Manes.01G178100.1	Manes.02G138500.1	0
4- 3:	Manes.01G178500.1	Manes.02G139100.1	2e-135
4- 4:	Manes.01G178600.1	Manes.02G139200.2	0
4- 5:	Manes.01G178700.1	Manes.02G139400.1	0
4- 6:	Manes.01G178900.1	Manes.02G139600.1	2e-99
4- 7:	Manes.01G179000.1	Manes.02G139700.1	0
4- 8:	Manes.01G179200.1	Manes.02G139900.1	1e-113
4- 9:	Manes.01G179500.1	Manes.02G140000.1	4e-176
4- 10:	Manes.01G179700.1	Manes.02G140200.1	7e-96
4- 11:	Manes.01G179800.1	Manes.02G140400.1	0
4- 12:	Manes.01G179900.1	Manes.02G140500.1	0
4- 13:	Manes.01G180100.1	Manes.02G140700.1	0
4- 14:	Manes.01G180200.1	Manes.02G140800.1	3e-84
4- 15:	Manes.01G181600.1	Manes.02G141300.1	0
4- 16:	Manes.01G181700.2	Manes.02G141600.1	0
4- 17:	Manes.01G181800.1	Manes.02G141700.1	0
4- 18:	Manes.01G181900.2	Manes.02G141800.1	8e-95
4- 19:	Manes.01G182000.1	Manes.02G142000.1	0
4- 20:	Manes.01G182400.1	Manes.02G142500.1	0
4- 21:	Manes.01G182600.1	Manes.02G142700.1	0
4- 22:	Manes.01G182700.1	Manes.02G142800.1	0
4- 23:	Manes.01G183000.1	Manes.02G143100.1	0
4- 24:	Manes.01G183100.1	Manes.02G143200.1	2e-131
4- 25:	Manes.01G183300.1	Manes.02G143400.1	0
4- 26:	Manes.01G184200.1	Manes.02G143700.1	0
4- 27:	Manes.01G184500.1	Manes.02G144200.1	2e-65
4- 28:	Manes.01G184600.1	Manes.02G144300.1	3e-99
4- 29:	Manes.01G184700.1	Manes.02G144400.1	2e-62
## Alignment 5: score=1256.0 e_value=5e-96 N=30 Chr01&Chr02 plus
5- 0:	Manes.01G239300.1	Manes.02G000600.1	0
5- 1:	Manes.01G240800.1	Manes.02G001600.1	3e-146
5- 2:	Manes.01G241700.1	Manes.02G002300.1	1e-141
5- 3:	Manes.01G242400.1	Manes.02G002600.1	0
5- 4:	Manes.01G243400.1	Manes.02G004200.1	1e-54
5- 5:	Manes.01G243800.1	Manes.02G004700.1	0
5- 6:	Manes.01G243900.1	Manes.02G004900.1	8e-101
5- 7:	Manes.01G244000.2	Manes.02G005000.1	2e-96
5- 8:	Manes.01G244100.1	Manes.02G005100.1	0
5- 9:	Manes.01G244400.1	Manes.02G006500.1	0
5- 10:	Manes.01G245000.1	Manes.02G007600.2	0
5- 11:	Manes.01G246300.1	Manes.02G008900.1	0
5- 12:	Manes.01G246800.1	Manes.02G010200.1	2e-23
5- 13:	Manes.01G247300.1	Manes.02G010800.1	2e-111
5- 14:	Manes.01G248000.1	Manes.02G012200.1	3e-151
5- 15:	Manes.01G248100.1	Manes.02G012300.2	1e-76
5- 16:	Manes.01G248500.1	Manes.02G012500.1	0
5- 17:	Manes.01G249600.1	Manes.02G013200.1	5e-56
5- 18:	Manes.01G250200.1	Manes.02G013900.1	0
5- 19:	Manes.01G250400.1	Manes.02G014200.1	2e-153
5- 20:	Manes.01G251700.1	Manes.02G015500.1	1e-131
5- 21:	Manes.01G251900.1	Manes.02G016000.1	5e-59
5- 22:	Manes.01G252200.1	Manes.02G016900.1	8e-60
5- 23:	Manes.01G252400.1	Manes.02G017100.1	2e-56
5- 24:	Manes.01G252800.1	Manes.02G017600.1	1e-33
5- 25:	Manes.01G253700.1	Manes.02G018000.1	0
5- 26:	Manes.01G254100.1	Manes.02G018600.1	0
5- 27:	Manes.01G254500.1	Manes.02G019100.1	4e-65
5- 28:	Manes.01G254600.1	Manes.02G019200.1	2e-124
5- 29:	Manes.01G256100.1	Manes.02G020000.1	3e-106
## Alignment 6: score=409.0 e_value=6.7e-21 N=9 Chr01&Chr02 plus
6- 0:	Manes.01G092600.1	Manes.02G053000.1	3e-171
6- 1:	Manes.01G093200.1	Manes.02G053900.1	2e-11
6- 2:	Manes.01G095500.1	Manes.02G054400.1	0
6- 3:	Manes.01G095800.1	Manes.02G054800.1	0
6- 4:	Manes.01G095900.1	Manes.02G055000.1	0
6- 5:	Manes.01G096000.1	Manes.02G055100.1	6e-53
6- 6:	Manes.01G096200.1	Manes.02G055200.1	4e-81
6- 7:	Manes.01G096300.1	Manes.02G055300.1	0
6- 8:	Manes.01G096400.1	Manes.02G055500.1	0
## Alignment 7: score=331.0 e_value=6.6e-12 N=7 Chr01&Chr02 plus
7- 0:	Manes.01G093800.1	Manes.02G055700.1	1e-169
7- 1:	Manes.01G094200.1	Manes.02G055900.1	0
7- 2:	Manes.01G094300.1	Manes.02G056000.1	3e-168
7- 3:	Manes.01G094500.1	Manes.02G056300.1	0
7- 4:	Manes.01G094600.1	Manes.02G056400.1	5e-52
7- 5:	Manes.01G094700.1	Manes.02G056600.1	0
7- 6:	Manes.01G094800.1	Manes.02G057500.1	0
## Alignment 8: score=287.0 e_value=8.2e-09 N=6 Chr01&Chr02 plus
8- 0:	Manes.01G050500.1	Manes.02G014300.1	0
8- 1:	Manes.01G050700.1	Manes.02G014400.1	3e-54
8- 2:	Manes.01G050800.1	Manes.02G015000.1	0
8- 3:	Manes.01G050900.1	Manes.02G015100.1	0
8- 4:	Manes.01G051000.1	Manes.02G015300.1	3e-161
8- 5:	Manes.01G051400.1	Manes.02G015400.1	0
## Alignment 9: score=268.0 e_value=2.3e-09 N=6 Chr01&Chr02 plus
9- 0:	Manes.01G271300.1	Manes.02G041500.1	8e-69
9- 1:	Manes.01G271700.1	Manes.02G041700.1	4e-27
9- 2:	Manes.01G272100.1	Manes.02G041800.1	8e-110
9- 3:	Manes.01G272300.1	Manes.02G041900.1	8e-36
9- 4:	Manes.01G272900.1	Manes.02G042600.1	7e-27
9- 5:	Manes.01G274200.1	Manes.02G043300.1	2e-94
## Alignment 10: score=1256.0 e_value=1.3e-88 N=27 Chr01&Chr02 minus
10- 0:	Manes.01G093700.1	Manes.02G057000.1	0
10- 1:	Manes.01G095100.1	Manes.02G055700.1	3e-107
10- 2:	Manes.01G097200.1	Manes.02G054200.1	4e-44
10- 3:	Manes.01G097300.1	Manes.02G054000.1	2e-157
10- 4:	Manes.01G097500.1	Manes.02G053800.1	2e-123
10- 5:	Manes.01G097600.1	Manes.02G053700.1	0
10- 6:	Manes.01G097700.1	Manes.02G053600.1	3e-99
10- 7:	Manes.01G097800.1	Manes.02G053500.1	0
10- 8:	Manes.01G098000.1	Manes.02G053300.1	0
10- 9:	Manes.01G098200.1	Manes.02G052100.1	0
10- 10:	Manes.01G098400.4	Manes.02G051800.2	0
10- 11:	Manes.01G098500.1	Manes.02G051700.1	6e-23
10- 12:	Manes.01G098600.1	Manes.02G051600.1	0
10- 13:	Manes.01G098800.1	Manes.02G051300.1	0
10- 14:	Manes.01G099200.1	Manes.02G051200.1	9e-163
10- 15:	Manes.01G099300.2	Manes.02G051000.1	0
10- 16:	Manes.01G099700.1	Manes.02G050400.1	3e-171
10- 17:	Manes.01G099900.1	Manes.02G050200.2	1e-109
10- 18:	Manes.01G100000.1	Manes.02G050000.1	1e-33
10- 19:	Manes.01G100400.1	Manes.02G049700.1	0
10- 20:	Manes.01G100500.1	Manes.02G049600.1	5e-135
10- 21:	Manes.01G100700.1	Manes.02G049500.1	0
10- 22:	Manes.01G100800.1	Manes.02G049400.1	7e-96
10- 23:	Manes.01G100900.1	Manes.02G049300.1	0
10- 24:	Manes.01G101000.1	Manes.02G049200.1	0
10- 25:	Manes.01G101200.1	Manes.02G048900.1	2e-149
10- 26:	Manes.01G101600.1	Manes.02G048300.1	0
## Alignment 11: score=478.0 e_value=5.6e-20 N=10 Chr01&Chr02 minus
11- 0:	Manes.01G068400.1	Manes.02G031100.1	0
11- 1:	Manes.01G069000.1	Manes.02G030900.1	0
11- 2:	Manes.01G069100.1	Manes.02G030800.1	0
11- 3:	Manes.01G069300.1	Manes.02G030700.1	0
11- 4:	Manes.01G069400.1	Manes.02G030600.1	2e-68
11- 5:	Manes.01G069600.1	Manes.02G030300.1	0
11- 6:	Manes.01G069800.1	Manes.02G029900.1	0
11- 7:	Manes.01G069900.1	Manes.02G029800.1	0
11- 8:	Manes.01G070300.1	Manes.02G029500.1	3e-141
11- 9:	Manes.01G070400.1	Manes.02G028900.1	0
## Alignment 12: score=473.0 e_value=4.2e-21 N=10 Chr01&Chr02 minus
12- 0:	Manes.01G052400.1	Manes.02G008400.1	0
12- 1:	Manes.01G052500.1	Manes.02G007800.1	0
12- 2:	Manes.01G052600.1	Manes.02G007100.1	2e-107
12- 3:	Manes.01G053000.1	Manes.02G006700.1	0
12- 4:	Manes.01G053100.1	Manes.02G006600.1	2e-152
12- 5:	Manes.01G053200.1	Manes.02G006500.1	0
12- 6:	Manes.01G053300.1	Manes.02G006000.1	0
12- 7:	Manes.01G053400.1	Manes.02G005600.1	5e-30
12- 8:	Manes.01G053600.1	Manes.02G005400.1	0
12- 9:	Manes.01G053700.1	Manes.02G005300.1	0
## Alignment 13: score=442.0 e_value=9.1e-21 N=10 Chr01&Chr02 minus
13- 0:	Manes.01G030900.1	Manes.02G050200.2	1e-87
13- 1:	Manes.01G031600.2	Manes.02G049700.1	3e-98
13- 2:	Manes.01G032400.1	Manes.02G049100.1	0
13- 3:	Manes.01G032600.1	Manes.02G049000.1	0
13- 4:	Manes.01G032900.1	Manes.02G048900.1	3e-116
13- 5:	Manes.01G033100.1	Manes.02G048400.1	2e-103
13- 6:	Manes.01G033500.5	Manes.02G048300.1	0
13- 7:	Manes.01G034300.1	Manes.02G047500.1	0
13- 8:	Manes.01G034800.1	Manes.02G047300.1	1e-98
13- 9:	Manes.01G034900.1	Manes.02G047200.1	3e-28
## Alignment 14: score=260.0 e_value=3.1e-12 N=6 Chr01&Chr02 minus
14- 0:	Manes.01G051900.1	Manes.02G003900.1	8e-121
14- 1:	Manes.01G052100.1	Manes.02G003800.2	0
14- 2:	Manes.01G054100.1	Manes.02G002300.1	0
14- 3:	Manes.01G055400.1	Manes.02G001600.1	0
14- 4:	Manes.01G055500.1	Manes.02G001400.1	0
14- 5:	Manes.01G055700.1	Manes.02G001000.1	0
## Alignment 15: score=257.0 e_value=1.8e-09 N=6 Chr01&Chr02 minus
15- 0:	Manes.01G025600.1	Manes.02G059300.1	1e-93
15- 1:	Manes.01G025700.1	Manes.02G059100.1	5e-35
15- 2:	Manes.01G026300.1	Manes.02G058600.1	0
15- 3:	Manes.01G026400.1	Manes.02G058400.1	0
15- 4:	Manes.01G026900.1	Manes.02G056400.1	2e-40
15- 5:	Manes.01G027200.1	Manes.02G055400.1	7e-81
## Alignment 16: score=250.0 e_value=2.3e-10 N=6 Chr01&Chr02 minus
16- 0:	Manes.01G045900.1	Manes.02G012600.1	0
16- 1:	Manes.01G047200.1	Manes.02G011500.1	0
16- 2:	Manes.01G049200.1	Manes.02G009900.1	5e-31
16- 3:	Manes.01G049700.1	Manes.02G009200.1	0
16- 4:	Manes.01G049800.2	Manes.02G009100.1	0
16- 5:	Manes.01G049900.1	Manes.02G008700.1	3e-83
## Alignment 17: score=906.0 e_value=4.2e-61 N=21 Chr01&Chr03 plus
17- 0:	Manes.01G199100.1	Manes.03G167200.2	2e-54
17- 1:	Manes.01G199200.1	Manes.03G167500.1	1e-30
17- 2:	Manes.01G199300.1	Manes.03G167600.1	1e-29
17- 3:	Manes.01G200600.1	Manes.03G168900.1	0
17- 4:	Manes.01G200700.1	Manes.03G169000.1	2e-104
17- 5:	Manes.01G201200.1	Manes.03G169500.1	2e-144
17- 6:	Manes.01G201600.1	Manes.03G169700.1	3e-105
17- 7:	Manes.01G201700.1	Manes.03G169800.1	2e-86
17- 8:	Manes.01G202700.1	Manes.03G171000.1	2e-134
17- 9:	Manes.01G203500.1	Manes.03G171800.1	7e-71
17- 10:	Manes.01G204200.1	Manes.03G173200.1	1e-138
17- 11:	Manes.01G204500.1	Manes.03G173700.1	6e-85
17- 12:	Manes.01G204900.1	Manes.03G174500.1	0
17- 13:	Manes.01G205400.1	Manes.03G175600.1	0
17- 14:	Manes.01G205600.1	Manes.03G176300.1	1e-55
17- 15:	Manes.01G205700.1	Manes.03G176400.1	5e-42
17- 16:	Manes.01G206000.3	Manes.03G176900.1	4e-100
17- 17:	Manes.01G206300.1	Manes.03G177300.1	2e-38
17- 18:	Manes.01G206400.1	Manes.03G177900.1	1e-76
17- 19:	Manes.01G206500.1	Manes.03G178100.1	4e-43
17- 20:	Manes.01G206700.1	Manes.03G178900.1	0
## Alignment 18: score=453.0 e_value=5.7e-23 N=11 Chr01&Chr03 plus
18- 0:	Manes.01G219300.1	Manes.03G197000.1	6e-68
18- 1:	Manes.01G220400.1	Manes.03G197100.1	4e-13
18- 2:	Manes.01G221500.2	Manes.03G198400.1	5e-43
18- 3:	Manes.01G221900.1	Manes.03G198900.1	0
18- 4:	Manes.01G222600.1	Manes.03G199300.1	1e-38
18- 5:	Manes.01G222800.1	Manes.03G199500.1	1e-141
18- 6:	Manes.01G223900.1	Manes.03G201100.1	0
18- 7:	Manes.01G224400.1	Manes.03G201300.1	5e-38
18- 8:	Manes.01G225400.1	Manes.03G201500.1	1e-15
18- 9:	Manes.01G226200.1	Manes.03G201700.1	5e-75
18- 10:	Manes.01G227000.1	Manes.03G202300.1	6e-139
## Alignment 19: score=448.0 e_value=8.6e-23 N=11 Chr01&Chr03 plus
19- 0:	Manes.01G229100.1	Manes.03G204400.1	1e-109
19- 1:	Manes.01G229600.1	Manes.03G205500.1	5e-78
19- 2:	Manes.01G230000.1	Manes.03G206400.1	6e-86
19- 3:	Manes.01G230100.1	Manes.03G206500.1	1e-96
19- 4:	Manes.01G230800.1	Manes.03G208100.1	8e-46
19- 5:	Manes.01G231100.1	Manes.03G208300.1	2e-147
19- 6:	Manes.01G231300.1	Manes.03G208500.1	2e-84
19- 7:	Manes.01G232400.1	Manes.03G209900.1	0
19- 8:	Manes.01G233400.1	Manes.03G211200.1	0
19- 9:	Manes.01G234400.1	Manes.03G212400.1	0
19- 10:	Manes.01G234700.1	Manes.03G212700.1	3e-43
## Alignment 20: score=393.0 e_value=4e-16 N=9 Chr01&Chr03 plus
20- 0:	Manes.01G214000.1	Manes.03G190700.1	0
20- 1:	Manes.01G214100.1	Manes.03G190900.1	0
20- 2:	Manes.01G214500.1	Manes.03G191600.1	7e-135
20- 3:	Manes.01G215000.1	Manes.03G192100.1	3e-41
20- 4:	Manes.01G215600.1	Manes.03G193000.1	0
20- 5:	Manes.01G215800.1	Manes.03G193300.1	0
20- 6:	Manes.01G216400.1	Manes.03G194600.1	2e-46
20- 7:	Manes.01G217100.1	Manes.03G194900.1	9e-44
20- 8:	Manes.01G217200.1	Manes.03G195500.1	0
## Alignment 21: score=297.0 e_value=2.3e-10 N=7 Chr01&Chr03 plus
21- 0:	Manes.01G209100.1	Manes.03G185000.1	8e-106
21- 1:	Manes.01G209600.1	Manes.03G185200.1	2e-15
21- 2:	Manes.01G210100.1	Manes.03G185600.1	0
21- 3:	Manes.01G210400.1	Manes.03G186200.1	0
21- 4:	Manes.01G211100.1	Manes.03G187300.1	2e-93
21- 5:	Manes.01G211400.1	Manes.03G188200.1	6e-133
21- 6:	Manes.01G212000.1	Manes.03G189000.1	2e-51
## Alignment 22: score=329.0 e_value=1.4e-17 N=8 Chr01&Chr04 minus
22- 0:	Manes.01G146100.1	Manes.04G077000.1	1e-38
22- 1:	Manes.01G146200.1	Manes.04G076900.1	0
22- 2:	Manes.01G146700.1	Manes.04G076800.1	3e-33
22- 3:	Manes.01G147500.1	Manes.04G074900.1	6e-100
22- 4:	Manes.01G147700.1	Manes.04G074700.1	0
22- 5:	Manes.01G148300.1	Manes.04G073000.1	0
22- 6:	Manes.01G150400.1	Manes.04G071500.1	0
22- 7:	Manes.01G150500.1	Manes.04G071400.1	0
## Alignment 23: score=271.0 e_value=4.9e-09 N=6 Chr01&Chr04 minus
23- 0:	Manes.01G142400.1	Manes.04G084200.1	0
23- 1:	Manes.01G142500.1	Manes.04G084100.1	9e-122
23- 2:	Manes.01G142800.1	Manes.04G084000.1	0
23- 3:	Manes.01G143000.1	Manes.04G083800.1	3e-24
23- 4:	Manes.01G144400.1	Manes.04G082900.1	3e-112
23- 5:	Manes.01G144900.1	Manes.04G082100.1	3e-50
## Alignment 24: score=9486.0 e_value=0 N=199 Chr01&Chr05 plus
24- 0:	Manes.01G238300.1	Manes.05G014800.1	9e-39
24- 1:	Manes.01G238800.3	Manes.05G015100.1	0
24- 2:	Manes.01G238900.1	Manes.05G015300.1	6e-146
24- 3:	Manes.01G239000.1	Manes.05G015600.1	0
24- 4:	Manes.01G239100.1	Manes.05G015700.1	8e-94
24- 5:	Manes.01G239200.1	Manes.05G015800.1	0
24- 6:	Manes.01G239300.1	Manes.05G016000.1	0
24- 7:	Manes.01G239400.1	Manes.05G016100.1	6e-139
24- 8:	Manes.01G239500.1	Manes.05G016200.1	0
24- 9:	Manes.01G239800.1	Manes.05G016300.1	0
24- 10:	Manes.01G239900.1	Manes.05G016500.1	0
24- 11:	Manes.01G240100.1	Manes.05G016600.1	2e-37
24- 12:	Manes.01G240400.1	Manes.05G016900.1	4e-157
24- 13:	Manes.01G240600.1	Manes.05G017000.1	8e-89
24- 14:	Manes.01G240800.1	Manes.05G017100.1	0
24- 15:	Manes.01G240900.2	Manes.05G017400.1	0
24- 16:	Manes.01G241000.1	Manes.05G017600.1	0
24- 17:	Manes.01G241100.1	Manes.05G017700.1	0
24- 18:	Manes.01G241300.1	Manes.05G017800.1	2e-40
24- 19:	Manes.01G241400.2	Manes.05G018100.1	2e-84
24- 20:	Manes.01G241700.1	Manes.05G018200.1	0
24- 21:	Manes.01G241800.1	Manes.05G018400.1	0
24- 22:	Manes.01G242000.1	Manes.05G018500.1	6e-67
24- 23:	Manes.01G242300.1	Manes.05G018700.1	1e-139
24- 24:	Manes.01G242400.1	Manes.05G018900.1	0
24- 25:	Manes.01G242600.1	Manes.05G019000.1	1e-125
24- 26:	Manes.01G242800.1	Manes.05G019300.1	0
24- 27:	Manes.01G243000.1	Manes.05G019400.1	4e-161
24- 28:	Manes.01G243300.1	Manes.05G020000.1	6e-70
24- 29:	Manes.01G243400.1	Manes.05G020100.1	9e-64
24- 30:	Manes.01G243700.1	Manes.05G020300.1	9e-173
24- 31:	Manes.01G243900.1	Manes.05G020500.1	6e-111
24- 32:	Manes.01G244000.1	Manes.05G020600.1	9e-143
24- 33:	Manes.01G244000.3	Manes.05G020600.2	2e-141
24- 34:	Manes.01G244100.1	Manes.05G020700.2	0
24- 35:	Manes.01G244200.1	Manes.05G021000.1	0
24- 36:	Manes.01G244700.1	Manes.05G021400.3	1e-114
24- 37:	Manes.01G244800.1	Manes.05G021500.1	5e-21
24- 38:	Manes.01G244900.1	Manes.05G021600.1	4e-138
24- 39:	Manes.01G245000.1	Manes.05G021700.1	0
24- 40:	Manes.01G245400.1	Manes.05G021800.1	0
24- 41:	Manes.01G245600.1	Manes.05G022000.1	0
24- 42:	Manes.01G245800.1	Manes.05G022500.1	0
24- 43:	Manes.01G246000.1	Manes.05G022600.1	0
24- 44:	Manes.01G246300.1	Manes.05G022700.1	0
24- 45:	Manes.01G246900.1	Manes.05G023700.1	0
24- 46:	Manes.01G247000.1	Manes.05G023900.1	0
24- 47:	Manes.01G247100.1	Manes.05G024000.1	0
24- 48:	Manes.01G247200.1	Manes.05G024100.1	0
24- 49:	Manes.01G247300.1	Manes.05G024300.1	1e-127
24- 50:	Manes.01G247500.1	Manes.05G024700.1	0
24- 51:	Manes.01G247600.2	Manes.05G024900.1	3e-45
24- 52:	Manes.01G247800.1	Manes.05G025000.1	0
24- 53:	Manes.01G247900.1	Manes.05G025100.2	9e-25
24- 54:	Manes.01G248000.1	Manes.05G025200.1	0
24- 55:	Manes.01G248100.1	Manes.05G025300.1	0
24- 56:	Manes.01G248300.1	Manes.05G025400.1	3e-31
24- 57:	Manes.01G248400.1	Manes.05G025500.1	0
24- 58:	Manes.01G248500.1	Manes.05G025600.1	0
24- 59:	Manes.01G248900.1	Manes.05G025800.1	4e-44
24- 60:	Manes.01G249000.1	Manes.05G025900.1	0
24- 61:	Manes.01G249100.1	Manes.05G026100.1	2e-31
24- 62:	Manes.01G249600.1	Manes.05G026200.1	3e-159
24- 63:	Manes.01G249800.1	Manes.05G026500.1	0
24- 64:	Manes.01G249900.1	Manes.05G026700.1	0
24- 65:	Manes.01G250100.1	Manes.05G026900.1	1e-83
24- 66:	Manes.01G250200.1	Manes.05G027100.1	0
24- 67:	Manes.01G250400.1	Manes.05G027400.1	2e-72
24- 68:	Manes.01G250600.1	Manes.05G027500.1	0
24- 69:	Manes.01G251000.1	Manes.05G027800.1	0
24- 70:	Manes.01G251100.1	Manes.05G027900.1	0
24- 71:	Manes.01G251200.1	Manes.05G028000.1	1e-174
24- 72:	Manes.01G251400.1	Manes.05G028100.1	0
24- 73:	Manes.01G251500.1	Manes.05G028200.1	5e-98
24- 74:	Manes.01G251700.1	Manes.05G028300.1	3e-160
24- 75:	Manes.01G251800.1	Manes.05G028500.1	8e-114
24- 76:	Manes.01G251900.1	Manes.05G028600.1	3e-133
24- 77:	Manes.01G252100.1	Manes.05G028700.1	1e-77
24- 78:	Manes.01G252200.1	Manes.05G028900.1	5e-99
24- 79:	Manes.01G252300.1	Manes.05G029400.1	0
24- 80:	Manes.01G252400.1	Manes.05G029500.1	2e-168
24- 81:	Manes.01G252500.1	Manes.05G029700.1	0
24- 82:	Manes.01G252700.1	Manes.05G029900.1	0
24- 83:	Manes.01G252800.1	Manes.05G030000.1	1e-56
24- 84:	Manes.01G252900.1	Manes.05G030100.1	0
24- 85:	Manes.01G253000.1	Manes.05G030200.1	0
24- 86:	Manes.01G253100.1	Manes.05G030300.1	0
24- 87:	Manes.01G253400.1	Manes.05G030900.1	3e-159
24- 88:	Manes.01G253600.2	Manes.05G031100.2	0
24- 89:	Manes.01G253700.1	Manes.05G031200.1	0
24- 90:	Manes.01G253800.1	Manes.05G031400.1	0
24- 91:	Manes.01G254200.1	Manes.05G031500.1	0
24- 92:	Manes.01G254300.1	Manes.05G031600.1	0
24- 93:	Manes.01G254500.1	Manes.05G031700.1	9e-111
24- 94:	Manes.01G254600.1	Manes.05G031800.1	4e-150
24- 95:	Manes.01G254700.1	Manes.05G031900.1	7e-163
24- 96:	Manes.01G254900.1	Manes.05G032100.1	0
24- 97:	Manes.01G255100.1	Manes.05G032600.1	0
24- 98:	Manes.01G255200.1	Manes.05G032700.1	1e-124
24- 99:	Manes.01G255300.1	Manes.05G032800.1	0
24-100:	Manes.01G255400.1	Manes.05G033000.1	0
24-101:	Manes.01G255500.1	Manes.05G033100.1	2e-36
24-102:	Manes.01G255700.1	Manes.05G033200.1	1e-165
24-103:	Manes.01G255800.2	Manes.05G033500.1	0
24-104:	Manes.01G256100.1	Manes.05G033700.1	0
24-105:	Manes.01G256200.1	Manes.05G033800.1	0
24-106:	Manes.01G256500.1	Manes.05G034000.2	7e-31
24-107:	Manes.01G256600.1	Manes.05G034100.1	0
24-108:	Manes.01G256700.1	Manes.05G034300.1	0
24-109:	Manes.01G257000.1	Manes.05G034400.1	0
24-110:	Manes.01G257200.1	Manes.05G034700.2	0
24-111:	Manes.01G257600.1	Manes.05G035000.1	8e-69
24-112:	Manes.01G257800.1	Manes.05G035200.1	0
24-113:	Manes.01G258100.1	Manes.05G035300.1	2e-63
24-114:	Manes.01G258300.1	Manes.05G035500.1	2e-78
24-115:	Manes.01G258500.1	Manes.05G036200.1	9e-93
24-116:	Manes.01G258600.1	Manes.05G036300.1	4e-68
24-117:	Manes.01G258700.1	Manes.05G036400.1	3e-29
24-118:	Manes.01G258800.1	Manes.05G036500.1	0
24-119:	Manes.01G259100.1	Manes.05G036600.1	0
24-120:	Manes.01G259200.1	Manes.05G036700.1	1e-91
24-121:	Manes.01G259300.1	Manes.05G036800.1	0
24-122:	Manes.01G259600.1	Manes.05G037100.1	0
24-123:	Manes.01G259600.2	Manes.05G037200.1	0
24-124:	Manes.01G259900.1	Manes.05G037500.1	1e-171
24-125:	Manes.01G260000.1	Manes.05G037600.1	1e-173
24-126:	Manes.01G260100.1	Manes.05G037900.1	0
24-127:	Manes.01G260200.1	Manes.05G038000.1	3e-64
24-128:	Manes.01G260600.1	Manes.05G038700.1	0
24-129:	Manes.01G260700.1	Manes.05G038800.1	1e-90
24-130:	Manes.01G260900.1	Manes.05G038900.1	1e-29
24-131:	Manes.01G261000.1	Manes.05G039100.1	0
24-132:	Manes.01G261300.1	Manes.05G039400.1	0
24-133:	Manes.01G261400.1	Manes.05G039600.1	3e-172
24-134:	Manes.01G261800.1	Manes.05G039700.1	0
24-135:	Manes.01G261900.1	Manes.05G039800.1	9e-57
24-136:	Manes.01G262000.1	Manes.05G039900.1	0
24-137:	Manes.01G262100.1	Manes.05G040000.1	3e-134
24-138:	Manes.01G262200.1	Manes.05G040100.1	7e-126
24-139:	Manes.01G262500.1	Manes.05G040200.1	2e-74
24-140:	Manes.01G262800.1	Manes.05G040400.1	4e-98
24-141:	Manes.01G263000.1	Manes.05G040800.1	2e-113
24-142:	Manes.01G263200.1	Manes.05G040900.1	0
24-143:	Manes.01G263300.1	Manes.05G041000.1	2e-178
24-144:	Manes.01G263400.1	Manes.05G041800.1	0
24-145:	Manes.01G263500.1	Manes.05G041900.2	8e-121
24-146:	Manes.01G263800.1	Manes.05G042000.1	1e-160
24-147:	Manes.01G263900.1	Manes.05G042100.1	1e-85
24-148:	Manes.01G264000.1	Manes.05G042200.2	0
24-149:	Manes.01G264100.1	Manes.05G042300.1	0
24-150:	Manes.01G264200.1	Manes.05G042800.1	3e-117
24-151:	Manes.01G264400.1	Manes.05G043200.1	0
24-152:	Manes.01G264700.1	Manes.05G043700.1	0
24-153:	Manes.01G265000.1	Manes.05G044200.1	7e-164
24-154:	Manes.01G265100.1	Manes.05G044300.1	0
24-155:	Manes.01G265300.1	Manes.05G044500.1	5e-120
24-156:	Manes.01G265500.1	Manes.05G044900.1	0
24-157:	Manes.01G265800.1	Manes.05G045100.1	8e-167
24-158:	Manes.01G266100.1	Manes.05G045400.1	3e-67
24-159:	Manes.01G266200.1	Manes.05G045500.1	2e-80
24-160:	Manes.01G266300.1	Manes.05G046100.1	0
24-161:	Manes.01G266400.1	Manes.05G046200.1	2e-50
24-162:	Manes.01G266600.1	Manes.05G046700.1	0
24-163:	Manes.01G266700.1	Manes.05G046800.1	0
24-164:	Manes.01G266800.1	Manes.05G046900.1	0
24-165:	Manes.01G267300.1	Manes.05G047100.1	0
24-166:	Manes.01G267500.1	Manes.05G047200.1	0
24-167:	Manes.01G267800.1	Manes.05G047800.1	4e-169
24-168:	Manes.01G267900.1	Manes.05G047900.1	1e-96
24-169:	Manes.01G268100.1	Manes.05G048000.1	6e-138
24-170:	Manes.01G268200.1	Manes.05G048100.1	0
24-171:	Manes.01G268300.1	Manes.05G048200.1	2e-160
24-172:	Manes.01G268500.1	Manes.05G048300.1	2e-135
24-173:	Manes.01G268700.1	Manes.05G048400.1	2e-32
24-174:	Manes.01G269100.1	Manes.05G049200.1	1e-169
24-175:	Manes.01G269200.1	Manes.05G049300.1	5e-13
24-176:	Manes.01G269300.1	Manes.05G049500.1	0
24-177:	Manes.01G269500.1	Manes.05G049700.1	7e-157
24-178:	Manes.01G269600.1	Manes.05G049800.1	2e-158
24-179:	Manes.01G269700.1	Manes.05G049900.2	0
24-180:	Manes.01G269900.1	Manes.05G050000.1	0
24-181:	Manes.01G270000.1	Manes.05G050100.1	7e-29
24-182:	Manes.01G270100.1	Manes.05G050200.1	0
24-183:	Manes.01G270500.1	Manes.05G050600.1	9e-86
24-184:	Manes.01G270700.1	Manes.05G050900.1	0
24-185:	Manes.01G270900.1	Manes.05G051000.1	0
24-186:	Manes.01G271000.1	Manes.05G051300.1	5e-148
24-187:	Manes.01G271200.1	Manes.05G051900.1	0
24-188:	Manes.01G271300.1	Manes.05G052000.1	2e-120
24-189:	Manes.01G271600.1	Manes.05G052300.1	9e-173
24-190:	Manes.01G271700.1	Manes.05G052800.1	5e-151
24-191:	Manes.01G272100.1	Manes.05G052900.1	2e-144
24-192:	Manes.01G272200.1	Manes.05G053000.2	2e-68
24-193:	Manes.01G272300.1	Manes.05G053100.1	5e-152
24-194:	Manes.01G272500.1	Manes.05G053400.1	0
24-195:	Manes.01G272800.1	Manes.05G053800.1	2e-27
24-196:	Manes.01G272900.1	Manes.05G054500.2	2e-150
24-197:	Manes.01G274200.1	Manes.05G055400.1	2e-152
24-198:	Manes.01G274300.1	Manes.05G055500.1	7e-147
## Alignment 25: score=1390.0 e_value=6.8e-90 N=29 Chr01&Chr05 plus
25- 0:	Manes.01G222800.1	Manes.05G000100.1	2e-147
25- 1:	Manes.01G223200.1	Manes.05G000300.1	0
25- 2:	Manes.01G223500.1	Manes.05G000500.1	3e-141
25- 3:	Manes.01G223600.1	Manes.05G000800.1	0
25- 4:	Manes.01G224000.1	Manes.05G001000.1	0
25- 5:	Manes.01G224600.1	Manes.05G001300.1	0
25- 6:	Manes.01G225300.1	Manes.05G001500.1	1e-85
25- 7:	Manes.01G225400.1	Manes.05G001600.1	1e-56
25- 8:	Manes.01G225700.1	Manes.05G001700.1	0
25- 9:	Manes.01G225900.1	Manes.05G001800.1	0
25- 10:	Manes.01G226000.1	Manes.05G001900.1	2e-159
25- 11:	Manes.01G226300.1	Manes.05G002100.1	0
25- 12:	Manes.01G226400.1	Manes.05G002200.1	0
25- 13:	Manes.01G226500.1	Manes.05G002300.1	2e-145
25- 14:	Manes.01G226700.1	Manes.05G002400.1	0
25- 15:	Manes.01G226800.1	Manes.05G002600.1	6e-93
25- 16:	Manes.01G227000.1	Manes.05G002700.1	9e-138
25- 17:	Manes.01G227100.1	Manes.05G002900.1	1e-110
25- 18:	Manes.01G227600.1	Manes.05G003100.1	0
25- 19:	Manes.01G227700.1	Manes.05G003200.1	0
25- 20:	Manes.01G227900.1	Manes.05G003300.1	4e-83
25- 21:	Manes.01G228000.1	Manes.05G003700.1	7e-38
25- 22:	Manes.01G228100.1	Manes.05G003800.1	0
25- 23:	Manes.01G228400.1	Manes.05G004200.1	4e-136
25- 24:	Manes.01G228500.1	Manes.05G004300.1	3e-143
25- 25:	Manes.01G228600.1	Manes.05G004400.1	0
25- 26:	Manes.01G228700.1	Manes.05G004700.1	4e-73
25- 27:	Manes.01G228800.1	Manes.05G004800.1	0
25- 28:	Manes.01G228900.1	Manes.05G004900.1	0
## Alignment 26: score=886.0 e_value=1.4e-58 N=21 Chr01&Chr05 plus
26- 0:	Manes.01G067700.1	Manes.05G040400.1	5e-37
26- 1:	Manes.01G067900.1	Manes.05G040500.1	0
26- 2:	Manes.01G068400.1	Manes.05G040700.1	0
26- 3:	Manes.01G069500.1	Manes.05G041300.1	0
26- 4:	Manes.01G070300.1	Manes.05G042400.1	5e-133
26- 5:	Manes.01G070800.1	Manes.05G043700.1	5e-38
26- 6:	Manes.01G071500.1	Manes.05G044100.1	0
26- 7:	Manes.01G071600.1	Manes.05G044200.1	6e-135
26- 8:	Manes.01G071800.1	Manes.05G044900.1	3e-108
26- 9:	Manes.01G072900.1	Manes.05G045400.1	7e-40
26- 10:	Manes.01G073100.1	Manes.05G046100.1	7e-170
26- 11:	Manes.01G073400.1	Manes.05G046200.1	9e-82
26- 12:	Manes.01G073600.1	Manes.05G046400.1	4e-84
26- 13:	Manes.01G073800.1	Manes.05G046500.1	0
26- 14:	Manes.01G074000.1	Manes.05G046800.1	0
26- 15:	Manes.01G074800.1	Manes.05G047300.1	2e-46
26- 16:	Manes.01G075900.1	Manes.05G047900.1	2e-37
26- 17:	Manes.01G076300.1	Manes.05G048000.1	6e-116
26- 18:	Manes.01G078000.1	Manes.05G048400.1	3e-36
26- 19:	Manes.01G079800.1	Manes.05G048900.1	4e-127
26- 20:	Manes.01G081000.1	Manes.05G049500.1	5e-91
## Alignment 27: score=456.0 e_value=4.4e-21 N=10 Chr01&Chr05 plus
27- 0:	Manes.01G083400.1	Manes.05G052000.1	8e-48
27- 1:	Manes.01G084300.1	Manes.05G052800.1	1e-30
27- 2:	Manes.01G084500.1	Manes.05G052900.1	7e-116
27- 3:	Manes.01G084600.1	Manes.05G053200.1	2e-50
27- 4:	Manes.01G084700.1	Manes.05G053500.2	4e-102
27- 5:	Manes.01G085000.2	Manes.05G053600.1	0
27- 6:	Manes.01G085400.1	Manes.05G054200.1	1e-41
27- 7:	Manes.01G086100.1	Manes.05G054900.1	9e-112
27- 8:	Manes.01G086200.1	Manes.05G055400.1	6e-99
27- 9:	Manes.01G086400.1	Manes.05G055500.1	4e-141
## Alignment 28: score=433.0 e_value=8.7e-17 N=9 Chr01&Chr05 plus
28- 0:	Manes.01G205100.1	Manes.05G078500.1	0
28- 1:	Manes.01G205200.1	Manes.05G078700.1	2e-113
28- 2:	Manes.01G205400.1	Manes.05G078800.1	0
28- 3:	Manes.01G205700.1	Manes.05G079400.1	2e-60
28- 4:	Manes.01G205800.1	Manes.05G079600.1	0
28- 5:	Manes.01G206000.2	Manes.05G079800.1	1e-121
28- 6:	Manes.01G206100.1	Manes.05G079900.1	3e-109
28- 7:	Manes.01G206200.1	Manes.05G080000.1	0
28- 8:	Manes.01G206300.1	Manes.05G080100.1	1e-51
## Alignment 29: score=433.0 e_value=6.1e-18 N=9 Chr01&Chr05 plus
29- 0:	Manes.01G017800.1	Manes.05G120300.1	0
29- 1:	Manes.01G017900.1	Manes.05G120600.1	0
29- 2:	Manes.01G018000.1	Manes.05G120900.1	0
29- 3:	Manes.01G018400.1	Manes.05G121300.1	0
29- 4:	Manes.01G018600.1	Manes.05G121500.1	0
29- 5:	Manes.01G018700.1	Manes.05G121600.1	8e-180
29- 6:	Manes.01G018900.1	Manes.05G121800.1	1e-108
29- 7:	Manes.01G019100.1	Manes.05G122300.1	0
29- 8:	Manes.01G019400.1	Manes.05G122500.1	0
## Alignment 30: score=429.0 e_value=6.9e-18 N=9 Chr01&Chr05 plus
30- 0:	Manes.01G011400.1	Manes.05G137300.2	5e-89
30- 1:	Manes.01G011500.1	Manes.05G137400.1	1e-78
30- 2:	Manes.01G011800.1	Manes.05G137500.1	2e-72
30- 3:	Manes.01G012000.1	Manes.05G137600.1	0
30- 4:	Manes.01G012400.1	Manes.05G137800.1	4e-98
30- 5:	Manes.01G012500.1	Manes.05G137900.1	2e-115
30- 6:	Manes.01G012600.1	Manes.05G138200.1	0
30- 7:	Manes.01G012700.1	Manes.05G138400.1	0
30- 8:	Manes.01G012900.1	Manes.05G138800.1	0
## Alignment 31: score=417.0 e_value=0 N=9 Chr01&Chr05 plus
31- 0:	Manes.01G036500.1	Manes.05G192300.1	5e-113
31- 1:	Manes.01G036800.1	Manes.05G192500.1	9e-69
31- 2:	Manes.01G036800.2	Manes.05G192500.2	1e-47
31- 3:	Manes.01G038000.1	Manes.05G192700.1	0
31- 4:	Manes.01G038100.1	Manes.05G192800.1	0
31- 5:	Manes.01G038200.1	Manes.05G193000.1	1e-83
31- 6:	Manes.01G038300.1	Manes.05G193200.1	0
31- 7:	Manes.01G038600.1	Manes.05G193300.1	0
31- 8:	Manes.01G039000.1	Manes.05G193600.1	8e-165
## Alignment 32: score=389.0 e_value=6e-18 N=9 Chr01&Chr05 plus
32- 0:	Manes.01G155300.1	Manes.05G124100.1	9e-46
32- 1:	Manes.01G155900.1	Manes.05G124400.1	0
32- 2:	Manes.01G156300.1	Manes.05G124900.1	0
32- 3:	Manes.01G156400.1	Manes.05G125100.1	0
32- 4:	Manes.01G156700.1	Manes.05G125400.1	0
32- 5:	Manes.01G156900.1	Manes.05G126000.1	3e-62
32- 6:	Manes.01G157400.1	Manes.05G127600.1	2e-94
32- 7:	Manes.01G157500.1	Manes.05G128600.1	0
32- 8:	Manes.01G157900.1	Manes.05G129200.1	3e-102
## Alignment 33: score=374.0 e_value=1.3e-16 N=8 Chr01&Chr05 plus
33- 0:	Manes.01G090300.1	Manes.05G101000.1	0
33- 1:	Manes.01G090400.1	Manes.05G101100.1	3e-83
33- 2:	Manes.01G090500.1	Manes.05G101200.1	9e-136
33- 3:	Manes.01G090900.2	Manes.05G101300.1	2e-73
33- 4:	Manes.01G091800.1	Manes.05G102000.1	3e-27
33- 5:	Manes.01G092100.1	Manes.05G103100.1	2e-155
33- 6:	Manes.01G092300.1	Manes.05G103200.1	1e-18
33- 7:	Manes.01G092500.1	Manes.05G103300.1	1e-77
## Alignment 34: score=339.0 e_value=1.3e-10 N=7 Chr01&Chr05 plus
34- 0:	Manes.01G194700.1	Manes.05G092000.1	0
34- 1:	Manes.01G194900.2	Manes.05G092100.2	0
34- 2:	Manes.01G195100.1	Manes.05G092200.1	3e-119
34- 3:	Manes.01G195500.1	Manes.05G092400.1	0
34- 4:	Manes.01G195700.1	Manes.05G092700.1	0
34- 5:	Manes.01G195800.1	Manes.05G092900.1	4e-174
34- 6:	Manes.01G196000.1	Manes.05G093100.1	1e-128
## Alignment 35: score=305.0 e_value=7.7e-14 N=7 Chr01&Chr05 plus
35- 0:	Manes.01G057100.1	Manes.05G029500.1	1e-58
35- 1:	Manes.01G057800.1	Manes.05G029900.1	0
35- 2:	Manes.01G058000.1	Manes.05G031200.1	0
35- 3:	Manes.01G058100.1	Manes.05G031300.1	0
35- 4:	Manes.01G058900.1	Manes.05G031700.1	3e-72
35- 5:	Manes.01G059200.1	Manes.05G031800.1	3e-129
35- 6:	Manes.01G060100.1	Manes.05G032600.2	2e-103
## Alignment 36: score=304.0 e_value=3e-13 N=7 Chr01&Chr05 plus
36- 0:	Manes.01G025100.1	Manes.05G109200.1	0
36- 1:	Manes.01G026900.1	Manes.05G109500.1	4e-51
36- 2:	Manes.01G027100.1	Manes.05G109900.1	0
36- 3:	Manes.01G027200.1	Manes.05G110000.1	0
36- 4:	Manes.01G027300.1	Manes.05G110300.1	4e-53
36- 5:	Manes.01G027400.2	Manes.05G110400.1	0
36- 6:	Manes.01G028300.1	Manes.05G110700.1	3e-72
## Alignment 37: score=281.0 e_value=1.6e-08 N=6 Chr01&Chr05 plus
37- 0:	Manes.01G025100.1	Manes.05G111100.1	0
37- 1:	Manes.01G025500.1	Manes.05G111800.1	3e-144
37- 2:	Manes.01G025600.1	Manes.05G111900.1	3e-147
37- 3:	Manes.01G025900.1	Manes.05G112100.1	0
37- 4:	Manes.01G026000.1	Manes.05G112200.2	6e-141
37- 5:	Manes.01G026800.1	Manes.05G112500.1	3e-178
## Alignment 38: score=8402.0 e_value=0 N=177 Chr01&Chr05 minus
38- 0:	Manes.01G185200.1	Manes.05G102900.1	0
38- 1:	Manes.01G185400.1	Manes.05G101500.1	3e-158
38- 2:	Manes.01G185500.1	Manes.05G101400.1	7e-46
38- 3:	Manes.01G185600.1	Manes.05G101300.1	1e-159
38- 4:	Manes.01G185800.1	Manes.05G101200.1	0
38- 5:	Manes.01G185900.1	Manes.05G101100.1	3e-82
38- 6:	Manes.01G186100.1	Manes.05G101000.1	0
38- 7:	Manes.01G186200.1	Manes.05G100800.1	0
38- 8:	Manes.01G186300.1	Manes.05G100700.1	0
38- 9:	Manes.01G186400.1	Manes.05G100600.1	0
38- 10:	Manes.01G186700.1	Manes.05G100200.1	0
38- 11:	Manes.01G187000.1	Manes.05G100100.1	4e-167
38- 12:	Manes.01G187100.1	Manes.05G100000.1	2e-116
38- 13:	Manes.01G187200.1	Manes.05G099900.1	0
38- 14:	Manes.01G187300.2	Manes.05G099700.1	5e-78
38- 15:	Manes.01G187400.1	Manes.05G099600.1	2e-100
38- 16:	Manes.01G187600.1	Manes.05G099500.1	0
38- 17:	Manes.01G187700.1	Manes.05G099100.1	2e-48
38- 18:	Manes.01G187900.1	Manes.05G098900.1	0
38- 19:	Manes.01G188000.1	Manes.05G098700.1	4e-133
38- 20:	Manes.01G188200.1	Manes.05G098400.1	0
38- 21:	Manes.01G188500.1	Manes.05G098300.1	8e-89
38- 22:	Manes.01G189500.1	Manes.05G097500.1	1e-111
38- 23:	Manes.01G189600.1	Manes.05G097400.1	0
38- 24:	Manes.01G189700.1	Manes.05G097300.1	0
38- 25:	Manes.01G189800.1	Manes.05G097100.1	0
38- 26:	Manes.01G189900.1	Manes.05G097000.1	2e-42
38- 27:	Manes.01G190000.1	Manes.05G096900.2	0
38- 28:	Manes.01G190100.1	Manes.05G096700.1	0
38- 29:	Manes.01G190200.1	Manes.05G096500.1	2e-79
38- 30:	Manes.01G190400.1	Manes.05G096400.1	1e-170
38- 31:	Manes.01G190700.1	Manes.05G096200.1	0
38- 32:	Manes.01G191500.1	Manes.05G096100.1	2e-173
38- 33:	Manes.01G191900.1	Manes.05G095700.1	0
38- 34:	Manes.01G192000.1	Manes.05G095400.1	0
38- 35:	Manes.01G192200.1	Manes.05G095300.1	0
38- 36:	Manes.01G192400.1	Manes.05G095200.1	1e-166
38- 37:	Manes.01G192900.1	Manes.05G095000.1	0
38- 38:	Manes.01G193200.1	Manes.05G094800.1	0
38- 39:	Manes.01G193400.1	Manes.05G094700.1	3e-154
38- 40:	Manes.01G193500.1	Manes.05G094400.1	0
38- 41:	Manes.01G193600.1	Manes.05G094200.1	4e-47
38- 42:	Manes.01G193700.1	Manes.05G094000.1	0
38- 43:	Manes.01G194000.1	Manes.05G093800.1	6e-78
38- 44:	Manes.01G194200.2	Manes.05G093600.1	0
38- 45:	Manes.01G194300.1	Manes.05G093500.1	0
38- 46:	Manes.01G194400.1	Manes.05G093400.1	0
38- 47:	Manes.01G194500.1	Manes.05G093200.1	0
38- 48:	Manes.01G196100.1	Manes.05G091600.1	0
38- 49:	Manes.01G196400.1	Manes.05G091200.1	8e-60
38- 50:	Manes.01G196500.1	Manes.05G091100.1	0
38- 51:	Manes.01G196900.1	Manes.05G090600.1	0
38- 52:	Manes.01G197100.1	Manes.05G090500.1	3e-117
38- 53:	Manes.01G197200.1	Manes.05G090400.1	0
38- 54:	Manes.01G197400.1	Manes.05G090300.1	0
38- 55:	Manes.01G197500.1	Manes.05G090200.1	3e-29
38- 56:	Manes.01G197600.1	Manes.05G090100.1	0
38- 57:	Manes.01G197700.1	Manes.05G089700.1	2e-29
38- 58:	Manes.01G197800.1	Manes.05G089100.1	0
38- 59:	Manes.01G198000.1	Manes.05G089000.1	0
38- 60:	Manes.01G198300.1	Manes.05G088700.1	2e-34
38- 61:	Manes.01G198400.1	Manes.05G088400.1	0
38- 62:	Manes.01G198500.1	Manes.05G088300.1	0
38- 63:	Manes.01G198700.1	Manes.05G088000.1	0
38- 64:	Manes.01G198900.1	Manes.05G087900.1	0
38- 65:	Manes.01G199000.1	Manes.05G087500.1	1e-126
38- 66:	Manes.01G199100.1	Manes.05G087400.1	2e-81
38- 67:	Manes.01G199200.1	Manes.05G087300.1	2e-98
38- 68:	Manes.01G199300.1	Manes.05G087200.1	2e-94
38- 69:	Manes.01G199600.1	Manes.05G086400.1	5e-24
38- 70:	Manes.01G200000.1	Manes.05G086300.1	0
38- 71:	Manes.01G200600.1	Manes.05G086200.1	0
38- 72:	Manes.01G200700.1	Manes.05G085700.1	1e-55
38- 73:	Manes.01G200800.1	Manes.05G085600.1	0
38- 74:	Manes.01G200900.1	Manes.05G085500.1	8e-13
38- 75:	Manes.01G201200.1	Manes.05G085200.1	0
38- 76:	Manes.01G201300.1	Manes.05G085100.1	2e-31
38- 77:	Manes.01G201600.1	Manes.05G084300.1	7e-145
38- 78:	Manes.01G201700.1	Manes.05G084200.1	1e-125
38- 79:	Manes.01G202100.1	Manes.05G084000.1	0
38- 80:	Manes.01G202200.1	Manes.05G083900.1	3e-168
38- 81:	Manes.01G202300.1	Manes.05G083800.1	0
38- 82:	Manes.01G202600.1	Manes.05G083700.2	0
38- 83:	Manes.01G202700.1	Manes.05G083100.1	0
38- 84:	Manes.01G202800.1	Manes.05G083000.1	2e-92
38- 85:	Manes.01G203100.1	Manes.05G082700.1	0
38- 86:	Manes.01G203300.1	Manes.05G082400.1	0
38- 87:	Manes.01G203500.1	Manes.05G082300.1	1e-89
38- 88:	Manes.01G203900.1	Manes.05G081900.1	2e-30
38- 89:	Manes.01G204100.1	Manes.05G081800.1	0
38- 90:	Manes.01G204200.1	Manes.05G081700.1	7e-171
38- 91:	Manes.01G204300.1	Manes.05G081600.1	2e-99
38- 92:	Manes.01G204400.2	Manes.05G081500.1	0
38- 93:	Manes.01G204500.1	Manes.05G081000.1	6e-82
38- 94:	Manes.01G204600.1	Manes.05G080700.1	1e-119
38- 95:	Manes.01G204800.1	Manes.05G080500.1	1e-66
38- 96:	Manes.01G204900.1	Manes.05G080300.1	0
38- 97:	Manes.01G205600.1	Manes.05G079500.1	2e-13
38- 98:	Manes.01G206400.1	Manes.05G078100.1	1e-126
38- 99:	Manes.01G206500.1	Manes.05G078000.1	4e-109
38-100:	Manes.01G206600.1	Manes.05G077900.1	3e-111
38-101:	Manes.01G206700.1	Manes.05G077800.2	0
38-102:	Manes.01G206800.1	Manes.05G077600.1	0
38-103:	Manes.01G207300.1	Manes.05G077200.1	0
38-104:	Manes.01G207400.1	Manes.05G076900.1	0
38-105:	Manes.01G207600.1	Manes.05G076600.1	0
38-106:	Manes.01G207700.1	Manes.05G076400.1	0
38-107:	Manes.01G207800.1	Manes.05G076300.1	2e-113
38-108:	Manes.01G207900.1	Manes.05G076000.1	6e-150
38-109:	Manes.01G208100.1	Manes.05G075800.1	0
38-110:	Manes.01G208200.1	Manes.05G075700.1	6e-103
38-111:	Manes.01G208400.1	Manes.05G075400.1	0
38-112:	Manes.01G208600.1	Manes.05G075200.1	0
38-113:	Manes.01G208900.1	Manes.05G075000.1	1e-75
38-114:	Manes.01G209000.1	Manes.05G074500.1	9e-163
38-115:	Manes.01G209100.1	Manes.05G074300.1	0
38-116:	Manes.01G209200.1	Manes.05G074000.1	1e-16
38-117:	Manes.01G209600.1	Manes.05G073900.1	3e-23
38-118:	Manes.01G209700.1	Manes.05G073800.1	2e-112
38-119:	Manes.01G209800.1	Manes.05G073700.1	0
38-120:	Manes.01G209900.1	Manes.05G073500.1	0
38-121:	Manes.01G210100.1	Manes.05G073300.1	0
38-122:	Manes.01G210300.1	Manes.05G073100.1	1e-65
38-123:	Manes.01G210400.1	Manes.05G073000.1	0
38-124:	Manes.01G210600.1	Manes.05G072900.1	0
38-125:	Manes.01G210900.1	Manes.05G072500.1	8e-55
38-126:	Manes.01G211000.1	Manes.05G072300.1	0
38-127:	Manes.01G211100.1	Manes.05G072200.1	0
38-128:	Manes.01G211300.1	Manes.05G072000.1	2e-116
38-129:	Manes.01G211500.1	Manes.05G071500.1	0
38-130:	Manes.01G211700.1	Manes.05G071400.1	0
38-131:	Manes.01G211800.2	Manes.05G071100.4	0
38-132:	Manes.01G211800.4	Manes.05G071100.1	0
38-133:	Manes.01G212000.1	Manes.05G071000.1	4e-69
38-134:	Manes.01G212100.1	Manes.05G070900.1	0
38-135:	Manes.01G212300.1	Manes.05G070500.1	0
38-136:	Manes.01G212400.1	Manes.05G069900.1	0
38-137:	Manes.01G212600.1	Manes.05G069300.1	0
38-138:	Manes.01G212700.1	Manes.05G069200.1	7e-56
38-139:	Manes.01G213000.1	Manes.05G069100.1	0
38-140:	Manes.01G213100.1	Manes.05G068800.1	6e-112
38-141:	Manes.01G213900.1	Manes.05G068000.1	4e-140
38-142:	Manes.01G214100.1	Manes.05G067900.1	0
38-143:	Manes.01G214300.1	Manes.05G067800.1	0
38-144:	Manes.01G214400.1	Manes.05G067300.1	1e-23
38-145:	Manes.01G214600.1	Manes.05G067200.1	2e-71
38-146:	Manes.01G214700.1	Manes.05G067000.1	9e-65
38-147:	Manes.01G214800.1	Manes.05G066900.1	3e-71
38-148:	Manes.01G214900.2	Manes.05G066800.1	0
38-149:	Manes.01G215000.1	Manes.05G066700.1	2e-69
38-150:	Manes.01G215200.1	Manes.05G066600.1	3e-46
38-151:	Manes.01G215300.1	Manes.05G066500.1	0
38-152:	Manes.01G215400.1	Manes.05G066400.1	0
38-153:	Manes.01G215600.1	Manes.05G066000.1	0
38-154:	Manes.01G215700.1	Manes.05G065300.1	1e-95
38-155:	Manes.01G215800.1	Manes.05G065200.1	0
38-156:	Manes.01G215900.1	Manes.05G065100.1	0
38-157:	Manes.01G216100.1	Manes.05G064900.1	0
38-158:	Manes.01G216200.1	Manes.05G064800.1	5e-73
38-159:	Manes.01G216400.1	Manes.05G064600.1	2e-108
38-160:	Manes.01G216500.1	Manes.05G064500.1	6e-42
38-161:	Manes.01G216600.1	Manes.05G064400.1	4e-152
38-162:	Manes.01G217000.1	Manes.05G064300.1	4e-72
38-163:	Manes.01G217100.1	Manes.05G064200.1	5e-22
38-164:	Manes.01G217400.1	Manes.05G063600.1	7e-168
38-165:	Manes.01G217600.1	Manes.05G063400.1	7e-100
38-166:	Manes.01G217800.1	Manes.05G063300.1	7e-110
38-167:	Manes.01G217900.1	Manes.05G063200.1	0
38-168:	Manes.01G218000.2	Manes.05G063000.1	1e-135
38-169:	Manes.01G218100.1	Manes.05G062900.1	1e-98
38-170:	Manes.01G218200.1	Manes.05G062700.1	0
38-171:	Manes.01G218300.1	Manes.05G062400.1	2e-125
38-172:	Manes.01G218400.1	Manes.05G062300.1	6e-55
38-173:	Manes.01G219000.1	Manes.05G062100.1	0
38-174:	Manes.01G219700.1	Manes.05G061900.1	0
38-175:	Manes.01G220200.1	Manes.05G061600.1	8e-24
38-176:	Manes.01G220400.1	Manes.05G061300.1	5e-47
## Alignment 39: score=2151.0 e_value=5.5e-155 N=45 Chr01&Chr05 minus
39- 0:	Manes.01G229300.1	Manes.05G014300.1	0
39- 1:	Manes.01G229400.1	Manes.05G014100.1	0
39- 2:	Manes.01G229500.1	Manes.05G013700.1	8e-146
39- 3:	Manes.01G229900.1	Manes.05G013600.1	2e-53
39- 4:	Manes.01G230000.1	Manes.05G013500.1	5e-172
39- 5:	Manes.01G230400.1	Manes.05G012900.1	0
39- 6:	Manes.01G230600.1	Manes.05G012700.1	0
39- 7:	Manes.01G230900.1	Manes.05G012300.1	3e-16
39- 8:	Manes.01G231300.1	Manes.05G012100.1	4e-141
39- 9:	Manes.01G231500.1	Manes.05G012000.1	0
39- 10:	Manes.01G231700.1	Manes.05G011800.1	2e-134
39- 11:	Manes.01G232100.1	Manes.05G011600.1	1e-41
39- 12:	Manes.01G232400.1	Manes.05G011500.1	0
39- 13:	Manes.01G232500.1	Manes.05G011400.1	0
39- 14:	Manes.01G232600.1	Manes.05G011300.1	0
39- 15:	Manes.01G232800.1	Manes.05G011100.1	9e-149
39- 16:	Manes.01G232900.1	Manes.05G011000.1	9e-113
39- 17:	Manes.01G233100.1	Manes.05G010700.1	1e-77
39- 18:	Manes.01G233200.1	Manes.05G010500.1	0
39- 19:	Manes.01G233400.1	Manes.05G010400.1	0
39- 20:	Manes.01G233500.1	Manes.05G010300.1	0
39- 21:	Manes.01G233800.1	Manes.05G010100.1	6e-25
39- 22:	Manes.01G233900.1	Manes.05G009900.2	1e-65
39- 23:	Manes.01G234200.1	Manes.05G009500.1	0
39- 24:	Manes.01G234500.1	Manes.05G009400.2	0
39- 25:	Manes.01G234900.1	Manes.05G009200.1	0
39- 26:	Manes.01G235000.1	Manes.05G009100.1	0
39- 27:	Manes.01G235200.1	Manes.05G008800.1	0
39- 28:	Manes.01G235400.1	Manes.05G008500.1	0
39- 29:	Manes.01G235500.1	Manes.05G008300.1	7e-94
39- 30:	Manes.01G235600.1	Manes.05G007600.1	0
39- 31:	Manes.01G235800.1	Manes.05G007400.1	0
39- 32:	Manes.01G235900.1	Manes.05G007300.1	3e-153
39- 33:	Manes.01G236000.1	Manes.05G007200.2	1e-89
39- 34:	Manes.01G236100.1	Manes.05G007000.1	3e-175
39- 35:	Manes.01G236400.1	Manes.05G006800.1	0
39- 36:	Manes.01G236500.1	Manes.05G006700.1	7e-142
39- 37:	Manes.01G236600.1	Manes.05G006600.1	3e-160
39- 38:	Manes.01G236900.1	Manes.05G006300.1	0
39- 39:	Manes.01G237500.1	Manes.05G006000.1	0
39- 40:	Manes.01G237600.1	Manes.05G005900.1	0
39- 41:	Manes.01G237700.1	Manes.05G005800.1	0
39- 42:	Manes.01G237800.2	Manes.05G005600.1	6e-17
39- 43:	Manes.01G238000.1	Manes.05G005400.1	0
39- 44:	Manes.01G238100.1	Manes.05G005300.1	4e-25
## Alignment 40: score=1602.0 e_value=0 N=34 Chr01&Chr05 minus
40- 0:	Manes.01G028600.1	Manes.05G108900.1	1e-159
40- 1:	Manes.01G028700.2	Manes.05G108800.1	0
40- 2:	Manes.01G029200.1	Manes.05G108700.1	0
40- 3:	Manes.01G029300.1	Manes.05G108600.1	7e-144
40- 4:	Manes.01G029500.1	Manes.05G108300.1	1e-26
40- 5:	Manes.01G029800.1	Manes.05G108200.1	0
40- 6:	Manes.01G030200.1	Manes.05G107600.1	0
40- 7:	Manes.01G030700.1	Manes.05G107500.2	0
40- 8:	Manes.01G030800.1	Manes.05G107200.1	0
40- 9:	Manes.01G031600.2	Manes.05G106900.1	0
40- 10:	Manes.01G031700.1	Manes.05G106800.1	0
40- 11:	Manes.01G031800.1	Manes.05G106700.1	0
40- 12:	Manes.01G031900.1	Manes.05G106600.2	4e-162
40- 13:	Manes.01G032300.1	Manes.05G106500.1	0
40- 14:	Manes.01G032400.1	Manes.05G106300.1	0
40- 15:	Manes.01G032500.1	Manes.05G106100.2	0
40- 16:	Manes.01G032900.1	Manes.05G106000.1	1e-151
40- 17:	Manes.01G033000.1	Manes.05G105800.1	0
40- 18:	Manes.01G033100.1	Manes.05G105700.1	5e-39
40- 19:	Manes.01G033200.1	Manes.05G105600.1	0
40- 20:	Manes.01G033500.1	Manes.05G105500.1	0
40- 21:	Manes.01G033600.1	Manes.05G105400.1	3e-82
40- 22:	Manes.01G033700.1	Manes.05G105300.1	0
40- 23:	Manes.01G033900.1	Manes.05G105200.1	8e-167
40- 24:	Manes.01G034100.1	Manes.05G105000.1	2e-128
40- 25:	Manes.01G034200.1	Manes.05G104800.1	0
40- 26:	Manes.01G034400.1	Manes.05G104000.1	1e-179
40- 27:	Manes.01G034500.1	Manes.05G103900.1	3e-176
40- 28:	Manes.01G034600.2	Manes.05G103700.2	0
40- 29:	Manes.01G034600.1	Manes.05G103700.1	0
40- 30:	Manes.01G034800.1	Manes.05G103300.1	0
40- 31:	Manes.01G034900.1	Manes.05G103200.1	5e-17
40- 32:	Manes.01G035000.1	Manes.05G103100.1	0
40- 33:	Manes.01G035100.2	Manes.05G101800.1	0
## Alignment 41: score=990.0 e_value=2.7e-69 N=21 Chr01&Chr05 minus
41- 0:	Manes.01G018700.1	Manes.05G120000.1	3e-119
41- 1:	Manes.01G020500.1	Manes.05G119500.1	0
41- 2:	Manes.01G020700.1	Manes.05G119300.1	5e-169
41- 3:	Manes.01G021100.1	Manes.05G118800.1	1e-32
41- 4:	Manes.01G021300.1	Manes.05G118500.1	2e-80
41- 5:	Manes.01G021400.1	Manes.05G118400.1	4e-62
41- 6:	Manes.01G021500.1	Manes.05G118000.1	8e-57
41- 7:	Manes.01G021600.1	Manes.05G117900.1	8e-115
41- 8:	Manes.01G021900.1	Manes.05G117700.1	0
41- 9:	Manes.01G022000.1	Manes.05G117600.1	5e-139
41- 10:	Manes.01G022100.1	Manes.05G117400.1	1e-92
41- 11:	Manes.01G022300.1	Manes.05G117200.1	0
41- 12:	Manes.01G022400.1	Manes.05G117000.1	6e-49
41- 13:	Manes.01G022500.1	Manes.05G116800.1	7e-76
41- 14:	Manes.01G022600.1	Manes.05G116700.1	0
41- 15:	Manes.01G022900.1	Manes.05G116600.1	6e-172
41- 16:	Manes.01G023000.1	Manes.05G116400.1	2e-71
41- 17:	Manes.01G023300.1	Manes.05G116200.1	2e-156
41- 18:	Manes.01G023700.1	Manes.05G116100.1	5e-104
41- 19:	Manes.01G024000.1	Manes.05G115900.1	0
41- 20:	Manes.01G024200.1	Manes.05G115400.1	7e-26
## Alignment 42: score=564.0 e_value=8.6e-30 N=13 Chr01&Chr05 minus
42- 0:	Manes.01G137100.1	Manes.05G157700.1	2e-114
42- 1:	Manes.01G137600.1	Manes.05G157300.1	1e-99
42- 2:	Manes.01G138100.1	Manes.05G156900.1	0
42- 3:	Manes.01G138400.1	Manes.05G156400.1	5e-101
42- 4:	Manes.01G138700.1	Manes.05G156200.1	3e-13
42- 5:	Manes.01G139800.1	Manes.05G155600.1	2e-59
42- 6:	Manes.01G140100.1	Manes.05G154800.1	2e-147
42- 7:	Manes.01G140800.1	Manes.05G154600.1	3e-113
42- 8:	Manes.01G141300.1	Manes.05G153800.1	8e-61
42- 9:	Manes.01G141500.1	Manes.05G153200.1	1e-98
42- 10:	Manes.01G141900.1	Manes.05G153000.2	4e-78
42- 11:	Manes.01G142100.1	Manes.05G152800.1	0
42- 12:	Manes.01G144400.1	Manes.05G151800.1	6e-112
## Alignment 43: score=516.0 e_value=5.5e-23 N=11 Chr01&Chr05 minus
43- 0:	Manes.01G005000.1	Manes.05G206100.1	0
43- 1:	Manes.01G005100.1	Manes.05G205800.1	0
43- 2:	Manes.01G006000.1	Manes.05G205400.1	5e-153
43- 3:	Manes.01G006100.1	Manes.05G205200.1	5e-108
43- 4:	Manes.01G006200.1	Manes.05G205100.2	0
43- 5:	Manes.01G006300.1	Manes.05G205000.1	5e-75
43- 6:	Manes.01G007100.1	Manes.05G204500.1	0
43- 7:	Manes.01G007500.1	Manes.05G204400.1	0
43- 8:	Manes.01G007600.1	Manes.05G203900.1	0
43- 9:	Manes.01G007700.1	Manes.05G203800.2	0
43- 10:	Manes.01G008100.1	Manes.05G203600.1	0
## Alignment 44: score=373.0 e_value=9.4e-16 N=8 Chr01&Chr05 minus
44- 0:	Manes.01G273000.1	Manes.05G057500.1	0
44- 1:	Manes.01G273200.1	Manes.05G057300.1	0
44- 2:	Manes.01G273500.1	Manes.05G056500.1	6e-131
44- 3:	Manes.01G273600.1	Manes.05G056400.1	0
44- 4:	Manes.01G273700.1	Manes.05G056100.1	1e-129
44- 5:	Manes.01G273800.1	Manes.05G056000.1	5e-57
44- 6:	Manes.01G273900.1	Manes.05G055900.1	5e-166
44- 7:	Manes.01G274400.1	Manes.05G054900.1	1e-180
## Alignment 45: score=307.0 e_value=6.1e-13 N=7 Chr01&Chr05 minus
45- 0:	Manes.01G149000.1	Manes.05G144600.1	2e-133
45- 1:	Manes.01G149500.1	Manes.05G144500.1	1e-96
45- 2:	Manes.01G149900.1	Manes.05G144400.1	2e-50
45- 3:	Manes.01G150000.1	Manes.05G144300.1	3e-47
45- 4:	Manes.01G150200.1	Manes.05G143900.1	2e-175
45- 5:	Manes.01G151100.1	Manes.05G142100.1	0
45- 6:	Manes.01G152100.1	Manes.05G141500.1	3e-107
## Alignment 46: score=273.0 e_value=6.5e-09 N=6 Chr01&Chr05 minus
46- 0:	Manes.01G039500.1	Manes.05G192200.1	0
46- 1:	Manes.01G040000.1	Manes.05G192000.1	0
46- 2:	Manes.01G040200.1	Manes.05G191500.2	0
46- 3:	Manes.01G040300.1	Manes.05G191400.1	1e-17
46- 4:	Manes.01G041200.1	Manes.05G191200.1	5e-48
46- 5:	Manes.01G041800.1	Manes.05G190700.1	3e-134
## Alignment 47: score=976.0 e_value=3.7e-65 N=23 Chr01&Chr06 plus
47- 0:	Manes.01G184700.1	Manes.06G092000.1	3e-22
47- 1:	Manes.01G185400.1	Manes.06G092200.1	6e-128
47- 2:	Manes.01G185500.1	Manes.06G092300.1	5e-16
47- 3:	Manes.01G185900.1	Manes.06G093100.1	5e-80
47- 4:	Manes.01G186000.1	Manes.06G093200.1	1e-15
47- 5:	Manes.01G186300.1	Manes.06G093600.1	9e-59
47- 6:	Manes.01G187000.1	Manes.06G093900.1	4e-103
47- 7:	Manes.01G187100.1	Manes.06G094200.1	2e-83
47- 8:	Manes.01G187300.2	Manes.06G094400.1	7e-69
47- 9:	Manes.01G187700.1	Manes.06G094700.1	6e-39
47- 10:	Manes.01G189200.1	Manes.06G095500.1	2e-112
47- 11:	Manes.01G190700.1	Manes.06G096500.1	0
47- 12:	Manes.01G191500.1	Manes.06G096600.1	4e-95
47- 13:	Manes.01G192200.1	Manes.06G097100.1	5e-145
47- 14:	Manes.01G192900.1	Manes.06G098200.1	0
47- 15:	Manes.01G193400.1	Manes.06G098500.1	3e-95
47- 16:	Manes.01G194000.1	Manes.06G099100.1	8e-74
47- 17:	Manes.01G194300.1	Manes.06G099400.1	1e-171
47- 18:	Manes.01G195100.1	Manes.06G099700.1	4e-74
47- 19:	Manes.01G195700.1	Manes.06G100500.1	2e-158
47- 20:	Manes.01G196500.1	Manes.06G101500.1	0
47- 21:	Manes.01G197100.1	Manes.06G102000.1	5e-62
47- 22:	Manes.01G198900.1	Manes.06G103000.3	0
## Alignment 48: score=530.0 e_value=1.1e-31 N=13 Chr01&Chr06 plus
48- 0:	Manes.01G025500.1	Manes.06G081700.1	7e-87
48- 1:	Manes.01G025600.1	Manes.06G081800.1	3e-109
48- 2:	Manes.01G025700.1	Manes.06G081900.1	3e-81
48- 3:	Manes.01G026300.1	Manes.06G082100.1	0
48- 4:	Manes.01G027100.1	Manes.06G083600.2	5e-107
48- 5:	Manes.01G027200.1	Manes.06G084000.1	1e-27
48- 6:	Manes.01G028000.1	Manes.06G084700.1	2e-30
48- 7:	Manes.01G028300.1	Manes.06G085300.1	9e-48
48- 8:	Manes.01G029100.1	Manes.06G087100.2	3e-79
48- 9:	Manes.01G029200.1	Manes.06G087200.1	2e-72
48- 10:	Manes.01G029600.1	Manes.06G087500.1	0
48- 11:	Manes.01G030700.1	Manes.06G088300.1	5e-35
48- 12:	Manes.01G032000.1	Manes.06G089200.1	2e-18
## Alignment 49: score=1291.0 e_value=1.4e-101 N=31 Chr01&Chr06 minus
49- 0:	Manes.01G102900.1	Manes.06G082100.1	0
49- 1:	Manes.01G103200.1	Manes.06G081800.2	5e-90
49- 2:	Manes.01G103700.1	Manes.06G081400.1	4e-79
49- 3:	Manes.01G104100.1	Manes.06G080400.1	0
49- 4:	Manes.01G104200.1	Manes.06G080300.1	1e-71
49- 5:	Manes.01G104300.2	Manes.06G078900.1	0
49- 6:	Manes.01G104700.1	Manes.06G078600.1	5e-174
49- 7:	Manes.01G105100.1	Manes.06G078200.1	5e-121
49- 8:	Manes.01G105400.1	Manes.06G078000.1	4e-70
49- 9:	Manes.01G106300.1	Manes.06G077100.1	0
49- 10:	Manes.01G106600.1	Manes.06G077000.1	1e-176
49- 11:	Manes.01G106700.1	Manes.06G076900.1	7e-19
49- 12:	Manes.01G107400.1	Manes.06G076000.1	0
49- 13:	Manes.01G107600.1	Manes.06G074000.1	0
49- 14:	Manes.01G107700.1	Manes.06G073400.1	3e-117
49- 15:	Manes.01G107900.1	Manes.06G072200.1	2e-12
49- 16:	Manes.01G109300.1	Manes.06G070400.1	2e-47
49- 17:	Manes.01G109500.1	Manes.06G070300.1	3e-45
49- 18:	Manes.01G109600.1	Manes.06G069400.1	0
49- 19:	Manes.01G110000.1	Manes.06G068500.1	3e-82
49- 20:	Manes.01G110300.1	Manes.06G067600.1	6e-36
49- 21:	Manes.01G110600.1	Manes.06G066700.1	3e-58
49- 22:	Manes.01G111000.1	Manes.06G066400.1	8e-56
49- 23:	Manes.01G111600.1	Manes.06G066000.1	7e-24
49- 24:	Manes.01G112200.1	Manes.06G065600.1	7e-31
49- 25:	Manes.01G113000.1	Manes.06G064600.1	0
49- 26:	Manes.01G113500.1	Manes.06G063000.1	1e-169
49- 27:	Manes.01G114000.1	Manes.06G062400.1	1e-52
49- 28:	Manes.01G114400.1	Manes.06G062300.1	1e-23
49- 29:	Manes.01G114600.1	Manes.06G061600.1	0
49- 30:	Manes.01G114700.1	Manes.06G061500.1	4e-39
## Alignment 50: score=697.0 e_value=2e-40 N=16 Chr01&Chr06 minus
50- 0:	Manes.01G246900.1	Manes.06G158600.2	0
50- 1:	Manes.01G247000.1	Manes.06G158400.1	1e-137
50- 2:	Manes.01G247300.1	Manes.06G158100.1	1e-111
50- 3:	Manes.01G247600.2	Manes.06G157500.1	2e-36
50- 4:	Manes.01G249100.1	Manes.06G156900.1	1e-21
50- 5:	Manes.01G249200.1	Manes.06G156800.1	2e-174
50- 6:	Manes.01G249600.1	Manes.06G156400.1	6e-55
50- 7:	Manes.01G251500.1	Manes.06G154700.1	2e-50
50- 8:	Manes.01G251900.1	Manes.06G154100.1	1e-25
50- 9:	Manes.01G252400.1	Manes.06G153600.1	3e-57
50- 10:	Manes.01G252800.1	Manes.06G153100.1	9e-37
50- 11:	Manes.01G253000.1	Manes.06G153000.1	7e-123
50- 12:	Manes.01G253500.1	Manes.06G152400.1	1e-129
50- 13:	Manes.01G254200.1	Manes.06G151900.1	1e-113
50- 14:	Manes.01G254300.1	Manes.06G151600.1	0
50- 15:	Manes.01G255000.1	Manes.06G151300.1	0
## Alignment 51: score=643.0 e_value=7e-41 N=15 Chr01&Chr06 minus
51- 0:	Manes.01G257400.1	Manes.06G149400.1	0
51- 1:	Manes.01G257600.1	Manes.06G149300.1	8e-63
51- 2:	Manes.01G258500.1	Manes.06G148200.1	1e-34
51- 3:	Manes.01G259300.1	Manes.06G147600.1	0
51- 4:	Manes.01G259500.1	Manes.06G146800.1	1e-75
51- 5:	Manes.01G259600.1	Manes.06G146700.1	2e-107
51- 6:	Manes.01G261300.1	Manes.06G145500.2	0
51- 7:	Manes.01G261700.1	Manes.06G144300.1	2e-127
51- 8:	Manes.01G261800.1	Manes.06G144200.1	2e-135
51- 9:	Manes.01G262600.1	Manes.06G143400.1	2e-46
51- 10:	Manes.01G263300.1	Manes.06G141800.1	6e-96
51- 11:	Manes.01G263700.1	Manes.06G141400.1	6e-158
51- 12:	Manes.01G264100.1	Manes.06G141200.1	0
51- 13:	Manes.01G264200.1	Manes.06G141100.1	3e-83
51- 14:	Manes.01G264300.1	Manes.06G141000.1	3e-71
## Alignment 52: score=581.0 e_value=3.5e-29 N=13 Chr01&Chr06 minus
52- 0:	Manes.01G063300.1	Manes.06G147600.1	0
52- 1:	Manes.01G063600.1	Manes.06G147000.1	0
52- 2:	Manes.01G064900.1	Manes.06G146200.1	3e-11
52- 3:	Manes.01G065600.1	Manes.06G145400.1	6e-42
52- 4:	Manes.01G065800.1	Manes.06G145000.1	8e-86
52- 5:	Manes.01G066500.1	Manes.06G144600.1	2e-161
52- 6:	Manes.01G066600.1	Manes.06G144300.1	6e-128
52- 7:	Manes.01G066900.1	Manes.06G143800.1	9e-87
52- 8:	Manes.01G067000.1	Manes.06G143600.1	0
52- 9:	Manes.01G067300.1	Manes.06G143200.1	2e-48
52- 10:	Manes.01G067400.1	Manes.06G143100.1	6e-81
52- 11:	Manes.01G068100.1	Manes.06G142800.1	0
52- 12:	Manes.01G068800.2	Manes.06G141900.1	5e-160
## Alignment 53: score=504.0 e_value=2.4e-24 N=11 Chr01&Chr06 minus
53- 0:	Manes.01G072200.1	Manes.06G137600.1	0
53- 1:	Manes.01G073600.1	Manes.06G137300.1	4e-21
53- 2:	Manes.01G073800.1	Manes.06G137200.1	0
53- 3:	Manes.01G074000.1	Manes.06G136800.1	0
53- 4:	Manes.01G074400.1	Manes.06G136500.1	3e-93
53- 5:	Manes.01G074800.1	Manes.06G136300.1	5e-70
53- 6:	Manes.01G074900.1	Manes.06G136000.1	1e-69
53- 7:	Manes.01G076000.1	Manes.06G135700.1	3e-162
53- 8:	Manes.01G076400.1	Manes.06G135600.1	0
53- 9:	Manes.01G076500.1	Manes.06G135500.1	0
53- 10:	Manes.01G076700.1	Manes.06G135400.1	0
## Alignment 54: score=371.0 e_value=5.2e-14 N=8 Chr01&Chr06 minus
54- 0:	Manes.01G090400.1	Manes.06G093100.1	6e-79
54- 1:	Manes.01G090700.1	Manes.06G092600.1	4e-127
54- 2:	Manes.01G090800.1	Manes.06G092500.1	5e-47
54- 3:	Manes.01G091100.1	Manes.06G092400.1	2e-52
54- 4:	Manes.01G092100.1	Manes.06G091600.1	3e-138
54- 5:	Manes.01G093000.1	Manes.06G090600.1	2e-125
54- 6:	Manes.01G093200.1	Manes.06G090500.2	4e-164
54- 7:	Manes.01G093300.1	Manes.06G090300.1	3e-73
## Alignment 55: score=251.0 e_value=1e-08 N=6 Chr01&Chr06 minus
55- 0:	Manes.01G118900.2	Manes.06G003700.1	0
55- 1:	Manes.01G119400.1	Manes.06G003600.1	6e-66
55- 2:	Manes.01G120800.1	Manes.06G002600.1	0
55- 3:	Manes.01G121300.1	Manes.06G002400.1	6e-157
55- 4:	Manes.01G121700.1	Manes.06G001800.1	3e-77
55- 5:	Manes.01G122200.1	Manes.06G000800.1	0
## Alignment 56: score=1102.0 e_value=9.8e-80 N=26 Chr01&Chr07 minus
56- 0:	Manes.01G160700.1	Manes.07G130700.1	0
56- 1:	Manes.01G160800.1	Manes.07G130600.1	0
56- 2:	Manes.01G160900.1	Manes.07G129800.1	0
56- 3:	Manes.01G161400.4	Manes.07G129600.1	6e-32
56- 4:	Manes.01G162800.1	Manes.07G127900.1	0
56- 5:	Manes.01G162900.1	Manes.07G127000.1	1e-180
56- 6:	Manes.01G163200.1	Manes.07G126800.1	4e-52
56- 7:	Manes.01G164000.1	Manes.07G125800.1	2e-64
56- 8:	Manes.01G164800.1	Manes.07G125100.1	2e-104
56- 9:	Manes.01G164900.1	Manes.07G125000.1	0
56- 10:	Manes.01G165600.1	Manes.07G124100.1	0
56- 11:	Manes.01G166400.1	Manes.07G123600.1	7e-53
56- 12:	Manes.01G167100.1	Manes.07G123300.1	7e-154
56- 13:	Manes.01G167300.1	Manes.07G123000.1	1e-27
56- 14:	Manes.01G167900.1	Manes.07G122200.1	1e-130
56- 15:	Manes.01G168000.3	Manes.07G121500.2	2e-165
56- 16:	Manes.01G168600.1	Manes.07G119400.1	4e-141
56- 17:	Manes.01G168700.1	Manes.07G119100.1	8e-129
56- 18:	Manes.01G170400.1	Manes.07G118000.1	4e-143
56- 19:	Manes.01G170700.1	Manes.07G117800.1	5e-17
56- 20:	Manes.01G172000.1	Manes.07G117400.1	0
56- 21:	Manes.01G172100.2	Manes.07G117300.1	0
56- 22:	Manes.01G172700.1	Manes.07G117200.1	2e-174
56- 23:	Manes.01G173400.1	Manes.07G116800.1	0
56- 24:	Manes.01G173500.1	Manes.07G116700.1	5e-161
56- 25:	Manes.01G173700.1	Manes.07G116500.1	0
## Alignment 57: score=444.0 e_value=3e-20 N=10 Chr01&Chr08 minus
57- 0:	Manes.01G231400.1	Manes.08G109500.1	4e-98
57- 1:	Manes.01G231500.1	Manes.08G109300.1	0
57- 2:	Manes.01G232400.1	Manes.08G108800.1	0
57- 3:	Manes.01G232500.1	Manes.08G108500.1	0
57- 4:	Manes.01G233200.1	Manes.08G108200.1	0
57- 5:	Manes.01G233600.1	Manes.08G107800.1	0
57- 6:	Manes.01G234900.1	Manes.08G107600.2	0
57- 7:	Manes.01G235800.1	Manes.08G106900.1	6e-161
57- 8:	Manes.01G236000.1	Manes.08G106800.1	0
57- 9:	Manes.01G236500.1	Manes.08G106400.1	1e-114
## Alignment 58: score=270.0 e_value=2.7e-08 N=6 Chr01&Chr08 minus
58- 0:	Manes.01G200100.1	Manes.08G136800.2	5e-66
58- 1:	Manes.01G200400.1	Manes.08G136700.2	3e-54
58- 2:	Manes.01G201200.1	Manes.08G135600.1	7e-156
58- 3:	Manes.01G201600.1	Manes.08G135000.1	2e-111
58- 4:	Manes.01G201900.1	Manes.08G134700.1	2e-99
58- 5:	Manes.01G202200.1	Manes.08G134500.1	8e-52
## Alignment 59: score=684.0 e_value=0 N=16 Chr01&Chr09 plus
59- 0:	Manes.01G215700.1	Manes.09G168700.1	2e-61
59- 1:	Manes.01G216100.1	Manes.09G169300.1	0
59- 2:	Manes.01G216100.2	Manes.09G169300.2	1e-142
59- 3:	Manes.01G216400.1	Manes.09G169700.1	8e-34
59- 4:	Manes.01G217000.1	Manes.09G169900.1	4e-45
59- 5:	Manes.01G217600.1	Manes.09G170300.1	3e-54
59- 6:	Manes.01G218300.1	Manes.09G171000.1	3e-102
59- 7:	Manes.01G220500.1	Manes.09G171800.1	2e-64
59- 8:	Manes.01G221200.1	Manes.09G172100.1	6e-129
59- 9:	Manes.01G221400.1	Manes.09G172200.1	5e-145
59- 10:	Manes.01G221600.1	Manes.09G173600.1	0
59- 11:	Manes.01G223400.1	Manes.09G174500.1	0
59- 12:	Manes.01G223800.1	Manes.09G174700.1	3e-167
59- 13:	Manes.01G224400.1	Manes.09G174900.1	7e-33
59- 14:	Manes.01G224600.1	Manes.09G175000.1	0
59- 15:	Manes.01G225400.1	Manes.09G175200.1	2e-12
## Alignment 60: score=470.0 e_value=3.8e-24 N=11 Chr01&Chr09 plus
60- 0:	Manes.01G229500.1	Manes.09G177300.1	1e-105
60- 1:	Manes.01G231400.1	Manes.09G178900.1	3e-110
60- 2:	Manes.01G231500.1	Manes.09G179100.1	1e-179
60- 3:	Manes.01G231700.1	Manes.09G179200.1	5e-134
60- 4:	Manes.01G232200.1	Manes.09G179600.1	1e-11
60- 5:	Manes.01G232500.1	Manes.09G180000.1	0
60- 6:	Manes.01G233600.1	Manes.09G180700.2	4e-135
60- 7:	Manes.01G234900.1	Manes.09G181000.1	0
60- 8:	Manes.01G235800.1	Manes.09G182000.1	5e-155
60- 9:	Manes.01G236000.1	Manes.09G182100.1	0
60- 10:	Manes.01G236500.1	Manes.09G182300.1	6e-103
## Alignment 61: score=431.0 e_value=4.3e-21 N=10 Chr01&Chr09 plus
61- 0:	Manes.01G200100.1	Manes.09G150400.6	4e-55
61- 1:	Manes.01G200400.1	Manes.09G150900.1	1e-49
61- 2:	Manes.01G200800.1	Manes.09G151200.1	4e-154
61- 3:	Manes.01G201100.1	Manes.09G151700.1	2e-60
61- 4:	Manes.01G201200.1	Manes.09G151900.1	4e-154
61- 5:	Manes.01G201700.1	Manes.09G152700.1	5e-84
61- 6:	Manes.01G201900.1	Manes.09G153000.1	5e-99
61- 7:	Manes.01G202200.1	Manes.09G153300.1	3e-46
61- 8:	Manes.01G203500.1	Manes.09G153600.1	1e-64
61- 9:	Manes.01G204800.1	Manes.09G154500.1	0
## Alignment 62: score=733.0 e_value=3e-51 N=17 Chr01&Chr09 minus
62- 0:	Manes.01G160200.1	Manes.09G107500.1	6e-76
62- 1:	Manes.01G161100.1	Manes.09G105200.1	0
62- 2:	Manes.01G161200.1	Manes.09G105000.2	8e-167
62- 3:	Manes.01G162300.1	Manes.09G104500.1	8e-54
62- 4:	Manes.01G163800.1	Manes.09G103100.1	2e-17
62- 5:	Manes.01G164800.1	Manes.09G102700.1	6e-105
62- 6:	Manes.01G164900.1	Manes.09G102600.1	0
62- 7:	Manes.01G165000.1	Manes.09G102500.1	0
62- 8:	Manes.01G165100.1	Manes.09G102200.1	4e-115
62- 9:	Manes.01G166100.1	Manes.09G100400.1	0
62- 10:	Manes.01G166300.1	Manes.09G099900.1	1e-60
62- 11:	Manes.01G166400.1	Manes.09G099800.1	3e-56
62- 12:	Manes.01G166700.1	Manes.09G099700.1	0
62- 13:	Manes.01G166800.1	Manes.09G099400.1	4e-104
62- 14:	Manes.01G167000.1	Manes.09G099300.1	5e-48
62- 15:	Manes.01G167200.1	Manes.09G099200.1	2e-28
62- 16:	Manes.01G167300.1	Manes.09G099100.1	5e-42
## Alignment 63: score=725.0 e_value=5.9e-45 N=17 Chr01&Chr10 plus
63- 0:	Manes.01G160700.1	Manes.10G011300.1	0
63- 1:	Manes.01G160800.1	Manes.10G011700.1	0
63- 2:	Manes.01G160900.1	Manes.10G012100.1	0
63- 3:	Manes.01G161000.1	Manes.10G012700.1	0
63- 4:	Manes.01G161300.1	Manes.10G012900.1	4e-112
63- 5:	Manes.01G161400.4	Manes.10G013000.1	1e-29
63- 6:	Manes.01G162600.1	Manes.10G014400.1	7e-74
63- 7:	Manes.01G162900.1	Manes.10G016100.1	1e-178
63- 8:	Manes.01G163200.1	Manes.10G016300.1	2e-61
63- 9:	Manes.01G164000.1	Manes.10G017000.1	3e-64
63- 10:	Manes.01G164800.1	Manes.10G018000.1	2e-104
63- 11:	Manes.01G165600.1	Manes.10G019400.1	0
63- 12:	Manes.01G166400.1	Manes.10G019800.1	4e-51
63- 13:	Manes.01G167100.1	Manes.10G020500.1	5e-168
63- 14:	Manes.01G167600.1	Manes.10G021400.1	0
63- 15:	Manes.01G167700.1	Manes.10G021500.1	0
63- 16:	Manes.01G167900.1	Manes.10G021900.1	1e-140
## Alignment 64: score=393.0 e_value=8.5e-18 N=9 Chr01&Chr10 plus
64- 0:	Manes.01G168600.1	Manes.10G026400.1	1e-142
64- 1:	Manes.01G168700.1	Manes.10G026500.1	4e-137
64- 2:	Manes.01G170200.1	Manes.10G027800.1	0
64- 3:	Manes.01G170700.1	Manes.10G028700.1	8e-19
64- 4:	Manes.01G171900.1	Manes.10G029200.1	0
64- 5:	Manes.01G172100.2	Manes.10G029300.2	0
64- 6:	Manes.01G172700.1	Manes.10G029400.1	7e-171
64- 7:	Manes.01G173400.1	Manes.10G029800.1	0
64- 8:	Manes.01G173700.1	Manes.10G030200.1	0
## Alignment 65: score=290.0 e_value=4.8e-14 N=7 Chr01&Chr11 plus
65- 0:	Manes.01G146700.1	Manes.11G093000.1	2e-36
65- 1:	Manes.01G147300.1	Manes.11G094500.1	7e-156
65- 2:	Manes.01G147500.1	Manes.11G094800.1	1e-97
65- 3:	Manes.01G148300.1	Manes.11G095500.1	0
65- 4:	Manes.01G148400.1	Manes.11G096000.1	1e-27
65- 5:	Manes.01G150400.1	Manes.11G097300.1	0
65- 6:	Manes.01G150500.1	Manes.11G097400.1	2e-87
## Alignment 66: score=769.0 e_value=5.1e-46 N=18 Chr01&Chr14 plus
66- 0:	Manes.01G107900.1	Manes.14G097600.1	1e-14
66- 1:	Manes.01G108000.1	Manes.14G098200.1	1e-98
66- 2:	Manes.01G108600.1	Manes.14G098900.1	2e-73
66- 3:	Manes.01G109000.1	Manes.14G099500.1	2e-150
66- 4:	Manes.01G109300.1	Manes.14G099900.1	3e-48
66- 5:	Manes.01G109500.1	Manes.14G100200.1	2e-75
66- 6:	Manes.01G109600.1	Manes.14G101300.1	7e-134
66- 7:	Manes.01G110000.1	Manes.14G102500.1	4e-85
66- 8:	Manes.01G110300.1	Manes.14G102800.1	1e-34
66- 9:	Manes.01G110400.1	Manes.14G103200.1	2e-144
66- 10:	Manes.01G110600.1	Manes.14G104100.1	2e-54
66- 11:	Manes.01G111600.1	Manes.14G104900.1	1e-32
66- 12:	Manes.01G112000.1	Manes.14G106000.1	6e-152
66- 13:	Manes.01G112500.1	Manes.14G106600.1	5e-29
66- 14:	Manes.01G113000.1	Manes.14G107000.1	0
66- 15:	Manes.01G113100.1	Manes.14G107900.1	8e-16
66- 16:	Manes.01G113200.1	Manes.14G108300.1	3e-73
66- 17:	Manes.01G113500.2	Manes.14G109700.1	1e-136
## Alignment 67: score=519.0 e_value=8.8e-28 N=12 Chr01&Chr14 plus
67- 0:	Manes.01G102900.1	Manes.14G088100.1	0
67- 1:	Manes.01G103100.1	Manes.14G088400.1	3e-80
67- 2:	Manes.01G104100.1	Manes.14G089500.1	0
67- 3:	Manes.01G104300.2	Manes.14G090900.1	0
67- 4:	Manes.01G104700.1	Manes.14G091500.1	0
67- 5:	Manes.01G105000.1	Manes.14G091800.1	0
67- 6:	Manes.01G105400.1	Manes.14G092600.1	3e-71
67- 7:	Manes.01G105600.2	Manes.14G092900.1	0
67- 8:	Manes.01G106300.1	Manes.14G093800.1	0
67- 9:	Manes.01G106600.1	Manes.14G094000.1	0
67- 10:	Manes.01G106700.1	Manes.14G094100.1	1e-18
67- 11:	Manes.01G107400.1	Manes.14G095000.1	0
## Alignment 68: score=459.0 e_value=9.1e-24 N=11 Chr01&Chr14 plus
68- 0:	Manes.01G251500.1	Manes.14G020200.1	9e-52
68- 1:	Manes.01G251700.1	Manes.14G020500.1	2e-117
68- 2:	Manes.01G252800.1	Manes.14G021900.2	1e-14
68- 3:	Manes.01G253000.1	Manes.14G022100.1	2e-137
68- 4:	Manes.01G254300.1	Manes.14G023200.1	0
68- 5:	Manes.01G255000.1	Manes.14G023600.1	0
68- 6:	Manes.01G256400.1	Manes.14G024800.1	0
68- 7:	Manes.01G257600.1	Manes.14G025000.1	2e-64
68- 8:	Manes.01G259200.1	Manes.14G025700.1	4e-79
68- 9:	Manes.01G259300.1	Manes.14G025800.1	0
68- 10:	Manes.01G259500.1	Manes.14G026100.1	8e-72
## Alignment 69: score=395.0 e_value=2.6e-18 N=9 Chr01&Chr14 plus
69- 0:	Manes.01G071800.1	Manes.14G033100.1	2e-101
69- 1:	Manes.01G073600.1	Manes.14G033400.1	4e-24
69- 2:	Manes.01G073800.1	Manes.14G033500.1	0
69- 3:	Manes.01G074000.1	Manes.14G033800.1	0
69- 4:	Manes.01G074400.1	Manes.14G034400.1	8e-92
69- 5:	Manes.01G074800.1	Manes.14G034600.1	7e-72
69- 6:	Manes.01G074900.1	Manes.14G034800.1	8e-56
69- 7:	Manes.01G076400.1	Manes.14G035200.1	0
69- 8:	Manes.01G076700.1	Manes.14G035300.1	0
## Alignment 70: score=372.0 e_value=8.9e-14 N=8 Chr01&Chr14 plus
70- 0:	Manes.01G065200.1	Manes.14G027700.1	1e-111
70- 1:	Manes.01G066500.1	Manes.14G028500.1	2e-132
70- 2:	Manes.01G066600.1	Manes.14G028700.1	6e-126
70- 3:	Manes.01G066900.1	Manes.14G029000.1	2e-86
70- 4:	Manes.01G067000.1	Manes.14G029100.1	0
70- 5:	Manes.01G067300.1	Manes.14G029500.1	3e-53
70- 6:	Manes.01G067400.1	Manes.14G029600.1	5e-82
70- 7:	Manes.01G068100.1	Manes.14G030000.1	0
## Alignment 71: score=363.0 e_value=4.1e-15 N=8 Chr01&Chr14 plus
71- 0:	Manes.01G085200.1	Manes.14G039000.1	2e-43
71- 1:	Manes.01G086000.1	Manes.14G039200.1	7e-148
71- 2:	Manes.01G086400.1	Manes.14G039500.1	2e-144
71- 3:	Manes.01G086500.1	Manes.14G039600.1	8e-16
71- 4:	Manes.01G086600.1	Manes.14G039700.1	1e-90
71- 5:	Manes.01G087700.2	Manes.14G040000.1	2e-111
71- 6:	Manes.01G088000.1	Manes.14G041000.1	1e-32
71- 7:	Manes.01G088500.1	Manes.14G041200.1	6e-69
## Alignment 72: score=331.0 e_value=4.7e-15 N=8 Chr01&Chr14 plus
72- 0:	Manes.01G012000.1	Manes.14G102400.1	3e-101
72- 1:	Manes.01G013800.1	Manes.14G104500.1	1e-42
72- 2:	Manes.01G014000.1	Manes.14G104600.1	2e-32
72- 3:	Manes.01G014200.1	Manes.14G105300.1	4e-151
72- 4:	Manes.01G014600.1	Manes.14G106000.2	5e-146
72- 5:	Manes.01G014800.1	Manes.14G106600.1	6e-38
72- 6:	Manes.01G015500.1	Manes.14G107700.2	3e-143
72- 7:	Manes.01G016000.1	Manes.14G108800.1	0
## Alignment 73: score=319.0 e_value=1.1e-10 N=7 Chr01&Chr14 plus
73- 0:	Manes.01G090700.1	Manes.14G077700.1	2e-118
73- 1:	Manes.01G090800.1	Manes.14G077800.1	4e-44
73- 2:	Manes.01G091100.1	Manes.14G077900.1	5e-52
73- 3:	Manes.01G092100.1	Manes.14G079000.1	6e-161
73- 4:	Manes.01G092300.1	Manes.14G079500.1	3e-26
73- 5:	Manes.01G093200.1	Manes.14G080400.2	3e-159
73- 6:	Manes.01G093300.1	Manes.14G080500.1	6e-69
## Alignment 74: score=1327.0 e_value=3.1e-96 N=30 Chr01&Chr14 minus
74- 0:	Manes.01G184700.1	Manes.14G078300.1	1e-29
74- 1:	Manes.01G185400.1	Manes.14G078200.1	6e-123
74- 2:	Manes.01G185500.1	Manes.14G078100.1	4e-18
74- 3:	Manes.01G186200.1	Manes.14G077500.1	0
74- 4:	Manes.01G186300.1	Manes.14G077400.1	2e-40
74- 5:	Manes.01G187000.1	Manes.14G077200.1	2e-106
74- 6:	Manes.01G187100.1	Manes.14G077000.1	3e-87
74- 7:	Manes.01G187300.1	Manes.14G076800.1	9e-90
74- 8:	Manes.01G187600.1	Manes.14G076400.1	0
74- 9:	Manes.01G187700.1	Manes.14G076300.1	6e-38
74- 10:	Manes.01G188200.1	Manes.14G076200.1	0
74- 11:	Manes.01G188500.1	Manes.14G076100.1	8e-85
74- 12:	Manes.01G189000.1	Manes.14G075800.1	2e-144
74- 13:	Manes.01G189900.1	Manes.14G074800.1	3e-59
74- 14:	Manes.01G191500.1	Manes.14G074500.1	9e-70
74- 15:	Manes.01G191900.1	Manes.14G074000.1	0
74- 16:	Manes.01G192900.1	Manes.14G072900.1	0
74- 17:	Manes.01G193400.1	Manes.14G072600.1	1e-98
74- 18:	Manes.01G193700.1	Manes.14G072300.1	0
74- 19:	Manes.01G193900.1	Manes.14G072000.1	1e-11
74- 20:	Manes.01G194000.1	Manes.14G071900.1	4e-66
74- 21:	Manes.01G194300.1	Manes.14G071700.1	1e-151
74- 22:	Manes.01G195000.1	Manes.14G071400.1	1e-171
74- 23:	Manes.01G195100.1	Manes.14G071300.1	3e-73
74- 24:	Manes.01G195700.1	Manes.14G070100.1	1e-159
74- 25:	Manes.01G196400.1	Manes.14G069800.1	6e-48
74- 26:	Manes.01G197100.1	Manes.14G069300.1	5e-57
74- 27:	Manes.01G197200.1	Manes.14G069200.2	0
74- 28:	Manes.01G197800.1	Manes.14G068500.1	9e-107
74- 29:	Manes.01G198900.1	Manes.14G067800.2	0
## Alignment 75: score=654.0 e_value=1.3e-38 N=15 Chr01&Chr14 minus
75- 0:	Manes.01G025000.1	Manes.14G088800.1	7e-70
75- 1:	Manes.01G025500.1	Manes.14G088600.1	1e-78
75- 2:	Manes.01G025600.1	Manes.14G088500.1	6e-63
75- 3:	Manes.01G025700.1	Manes.14G088400.1	4e-109
75- 4:	Manes.01G026000.1	Manes.14G088200.1	2e-105
75- 5:	Manes.01G026300.1	Manes.14G088100.1	0
75- 6:	Manes.01G027200.1	Manes.14G086200.1	1e-42
75- 7:	Manes.01G028000.1	Manes.14G085800.1	8e-33
75- 8:	Manes.01G028300.1	Manes.14G085100.1	3e-45
75- 9:	Manes.01G029200.1	Manes.14G084100.1	4e-71
75- 10:	Manes.01G029600.1	Manes.14G083500.1	0
75- 11:	Manes.01G029900.1	Manes.14G083400.1	2e-24
75- 12:	Manes.01G030700.1	Manes.14G082800.1	2e-39
75- 13:	Manes.01G031100.1	Manes.14G082400.1	4e-94
75- 14:	Manes.01G032000.1	Manes.14G082100.1	2e-22
## Alignment 76: score=371.0 e_value=0 N=9 Chr01&Chr14 minus
76- 0:	Manes.01G094600.1	Manes.14G086900.1	3e-41
76- 1:	Manes.01G096200.1	Manes.14G086000.1	9e-15
76- 2:	Manes.01G097900.1	Manes.14G084200.1	0
76- 3:	Manes.01G099000.1	Manes.14G083100.2	5e-20
76- 4:	Manes.01G099000.2	Manes.14G083100.1	4e-20
76- 5:	Manes.01G099200.1	Manes.14G083000.1	1e-121
76- 6:	Manes.01G100500.1	Manes.14G082300.1	0
76- 7:	Manes.01G100800.1	Manes.14G082100.1	1e-60
76- 8:	Manes.01G101200.1	Manes.14G081600.1	6e-121
## Alignment 77: score=301.0 e_value=1.3e-11 N=7 Chr01&Chr14 minus
77- 0:	Manes.01G010900.1	Manes.14G103400.1	5e-38
77- 1:	Manes.01G011400.1	Manes.14G102800.1	2e-51
77- 2:	Manes.01G012000.1	Manes.14G102400.1	3e-101
77- 3:	Manes.01G012400.1	Manes.14G101400.1	5e-27
77- 4:	Manes.01G012600.1	Manes.14G099700.1	0
77- 5:	Manes.01G012700.1	Manes.14G099600.1	0
77- 6:	Manes.01G013100.1	Manes.14G099400.1	5e-42
## Alignment 78: score=272.0 e_value=8.6e-10 N=6 Chr01&Chr15 plus
78- 0:	Manes.01G229600.1	Manes.15G000400.1	6e-79
78- 1:	Manes.01G230000.1	Manes.15G001300.1	1e-85
78- 2:	Manes.01G230100.1	Manes.15G001500.3	2e-58
78- 3:	Manes.01G231100.1	Manes.15G002900.1	6e-149
78- 4:	Manes.01G231300.1	Manes.15G003000.1	4e-84
78- 5:	Manes.01G231500.1	Manes.15G003200.1	2e-168
## Alignment 79: score=261.0 e_value=1.8e-09 N=6 Chr01&Chr15 plus
79- 0:	Manes.01G116900.1	Manes.15G130500.1	8e-76
79- 1:	Manes.01G117000.1	Manes.15G130700.1	1e-41
79- 2:	Manes.01G118000.1	Manes.15G131400.1	1e-142
79- 3:	Manes.01G118200.1	Manes.15G131700.1	9e-48
79- 4:	Manes.01G119300.1	Manes.15G133100.1	2e-114
79- 5:	Manes.01G119400.1	Manes.15G133600.1	2e-78
## Alignment 80: score=896.0 e_value=4.8e-57 N=20 Chr01&Chr15 minus
80- 0:	Manes.01G199100.1	Manes.15G038000.1	3e-49
80- 1:	Manes.01G199300.1	Manes.15G037600.1	4e-29
80- 2:	Manes.01G200000.1	Manes.15G037300.1	4e-18
80- 3:	Manes.01G200600.1	Manes.15G036900.1	0
80- 4:	Manes.01G200700.1	Manes.15G036700.1	4e-104
80- 5:	Manes.01G201100.1	Manes.15G036600.1	8e-32
80- 6:	Manes.01G201300.1	Manes.15G036500.1	1e-27
80- 7:	Manes.01G201600.1	Manes.15G036200.1	8e-106
80- 8:	Manes.01G201700.1	Manes.15G036100.1	7e-85
80- 9:	Manes.01G202700.1	Manes.15G034600.1	1e-137
80- 10:	Manes.01G203300.1	Manes.15G033900.2	0
80- 11:	Manes.01G203500.1	Manes.15G033800.1	7e-68
80- 12:	Manes.01G204200.1	Manes.15G032900.1	8e-130
80- 13:	Manes.01G204900.1	Manes.15G031600.2	0
80- 14:	Manes.01G205100.1	Manes.15G031300.1	0
80- 15:	Manes.01G205400.1	Manes.15G031100.1	0
80- 16:	Manes.01G205600.1	Manes.15G030600.1	2e-47
80- 17:	Manes.01G205700.1	Manes.15G030500.1	3e-52
80- 18:	Manes.01G206000.3	Manes.15G030100.1	2e-78
80- 19:	Manes.01G206300.1	Manes.15G029800.1	1e-38
## Alignment 81: score=438.0 e_value=3.7e-21 N=10 Chr01&Chr15 minus
81- 0:	Manes.01G214000.1	Manes.15G017500.1	0
81- 1:	Manes.01G214100.1	Manes.15G017200.1	0
81- 2:	Manes.01G214500.1	Manes.15G016100.1	4e-134
81- 3:	Manes.01G214700.1	Manes.15G015600.1	3e-41
81- 4:	Manes.01G215000.1	Manes.15G015500.1	5e-42
81- 5:	Manes.01G215700.1	Manes.15G013700.1	4e-62
81- 6:	Manes.01G216400.1	Manes.15G012800.1	2e-34
81- 7:	Manes.01G217000.1	Manes.15G012500.1	1e-36
81- 8:	Manes.01G217100.1	Manes.15G012400.1	9e-43
81- 9:	Manes.01G217200.1	Manes.15G012200.1	0
## Alignment 82: score=378.0 e_value=2.2e-16 N=9 Chr01&Chr15 minus
82- 0:	Manes.01G207900.1	Manes.15G025700.1	6e-55
82- 1:	Manes.01G208600.1	Manes.15G024500.1	0
82- 2:	Manes.01G209100.1	Manes.15G022800.1	4e-109
82- 3:	Manes.01G209400.1	Manes.15G022500.1	0
82- 4:	Manes.01G210100.1	Manes.15G022100.1	0
82- 5:	Manes.01G210400.1	Manes.15G021800.1	0
82- 6:	Manes.01G211200.1	Manes.15G020500.1	0
82- 7:	Manes.01G211500.1	Manes.15G020000.1	0
82- 8:	Manes.01G211700.1	Manes.15G019200.1	0
[truncated: 7,991 more rows]
